# Supplementary material for: Understanding regional talent attraction and its influencing factors in China: From the perspective of spatiotemporal pattern evolution
Source: PLoS One. 2020 Jun 18;15(6):e0234856. doi: 10.1371/journal.pone.0234856 (PMC7302713; doi:10.1371/journal.pone.0234856)
Supplement: S1 Data — (XLSX) [file pone.0234856.s001.xlsx]

## Sheet: Sheet1
area	year	Employed persons in urban units (ten thousand people)	Land area (ten thousand square kilometers)	Gross domestic product (hundred million)	GDP index(last year=100)	The proportion of urban population in the total population(%)	Total wages of employees of urban units(hundred million)	The number of registered unemployed in urban areas(ten thousand people)	The registered urban unemployment rate (%)	The use of foreign capital in the fixed assets of the whole society(hundred million)	Total Retail Sales of Consumer Goods(hundred million)	The total amount of export at the place where the business unit is located(Thousand dollars)	The total amount of import at the place where the business unit is located(Thousand dollars)	Number of foreign-invested enterprises(household)	Total investment of foreign-invested enterprises(million dollars)	Local finance general budget revenue(hundred million)	Local finance general budget expenditure(hundred million)	City population density(Person/square kilometer)	Comprehensive production capacity of water supply(thousands of cubic meters/day)	Road length(thousands of kilometers)	Urban water penetration rate(%)	Urban gas penetration rate(%)	Public transport is available for every 10,000 people	On-the-job worker attends endowment insurance number(ten thousand people)	Basic endowment insurance expenditure income ratio (%)	Basic medical insurance for urban workers by the end of the year(ten thousand people)	Acceptance of domestic patent applications(item)	Fixed assets investment in agriculture, forestry, animal husbandry, and fishery(hundred million)	The whole society fixed assets investment of mining industry(hundred million)	Total Investment in Fixed Assets of Manufacturing industry(hundred million)	Total Investment in Fixed Assets of electricity, gas and water production and supply industry(hundred million)	Total Investment in Fixed Assets of construction industry(hundred million)	Total Investment in Fixed Assets of transportation, warehousing and postal services(hundred million)	Total Investment in Fixed Assets of information transmission, computer services and software(hundred million)	Total Investment in Fixed Assets of wholesale and retail(hundred million)	Total Investment in Fixed Assets of accommodation and catering(hundred million)	Total Investment in Fixed Assets of financial sector(hundred million)	Total Investment in Fixed Assets of real estate industry(hundred million)	Total Investment in Fixed Assets of leasing and business services(hundred million)	Total Investment in Fixed Assets of scientific research, technical services and geological survey(hundred million)	Total Investment in Fixed Assets of water conservancy, environment and public facilities management(hundred million)	Total Investment in Fixed Assets of residential services and other services(hundred million)	Total Investment in Fixed Assets of education(hundred million)	Total Investment in Fixed Assets of health, social security and social welfare(hundred million)	Total Investment in Fixed Assets of culture, sports and entertainment(hundred million)	Total Investment in Fixed Assets of public administration and social organization(hundred million)	agriculture, forestry, animal husbandry, and fishery value added (hundred million)	industry value added(hundred million)	construction industry value added(hundred million)
Beijing	2018	819.3	1.68	30320	106.6	0.864903	12080.9	7.91	1.4		11747.7	74079276	338408661	32306	547718	5785.92	7471.43	1136	3198.87	0.83	100	100	18.24	1392.24	0.594847	1628.9	211212
Beijing	2017	812.86	1.68	28014.9	106.7	0.865039	10676	8.1	1.4	21.53	11575.4	58565988	265451435	31442	486409	5430.79	6824.53	1144	2178.74	0.84	100	100	26.55	1321.36	0.627233	1569.2	185928	99.04	3.11	381.86	476.45	6.51	1129.11	282.03	30.66	10.76	28.37	4482.08	283.95	73.36	758.9	0.23	129.28	66.17	108.46	20.1	122.82	4274	1140.76
Beijing	2016	791.52	1.68	25669.1	106.8	0.865163	9463.26	7.99	1.4	13.01	11005.1	52022843	230326117	30401	427371	5081.26	6406.77	1145	2452.45	0.81	100	100	24.31	1271.25	0.657779	1517.6	189129	104.66	2.93	384.77	323.31	6.58	761.61	198.85	29.97	45.81	50.65	4726.67	129.23	70.62	722.17	16.32	139.93	56.91	153.19	19.71	132.2	4026.68	1025.5
Beijing	2015	777.34	1.68	23014.6	106.9	0.864579	8643.54	7.85	1.4	13.23	10338	54666817	264773752	29396	380963	4723.86	5737.7	1541	2496.71	0.81	100	100	24.58	1187.51	0.602953	1475.7	156312	111.04	2.57	362.46	293.25	5.66	714.95	240.02	60.79	40.93	73.31	4479.34	63.98	80.11	550.5	21.72	142.18	60.63	133.31	59.26	142.6	3710.88	961.86
Beijing	2014	755.86	1.68	21330.8	107.3	0.863383	7687.6	7.43	1.3	28.8	9638	62338417	353180176	28041	201027	4027.16	4524.67	1525	2439.77	0.81	100	100	24.84	1163.74	0.632262	1431.3	138111	145.81	7.18	303.38	353.12	4.85	767.99	178.03	33.9	65.06	54.31	4068.8	47.55	115.82	451.43	11.55	124.24	67.03	80.18	44.01	161.32	3746.77	902.66
Beijing	2013	742.26	1.68	19800.8	107.7	0.862884	6869.76	7.53	1.2	23.49	8872.1	63097561	365898251	27061	177105	3661.11	4173.66	1498	2554.53	0.79	100	100	24.39	1091.3	0.622032	1354.8	123336	175.47	9.1	451.74	259.9	7.75	656.84	191.43	51.41	78.18	48.21	3880.55	50.49	108.05	463.78	14.65	142.74	60.89	111.64	84.24	161.83	3566.43	831.55
Beijing	2012	717.37	1.68	17879.4	107.7	0.862252	6012.45	8.15	1.3	22.18	8123.5	59632089	348475229	26535	149355	3314.93	3685.31	1464	1644.19	0.79	100	100	23.43	995.7	0.643317	1279.7	92305	127.26	4.35	414.54	215.84	8.69	696.43	161.96	27.81	55.3	26.63	3491.13	36.61	128.66	402.92	18.12	95.03	44.16	78.95	77.98	150.2	3294.32	764.95
Beijing	2011	685.9	1.68	16251.9	108.1	0.861813	5099.66	8.13	1.4	29.45	7222.2	58997146	330558831	25672	134364	3006.28	3245.23	1428	1588.27	0.63	100	100	22.38	888.21	0.690016	1188	77955	47.16	8.71	570.21	161.75	10.26	505.99	112.93	28.72	38.12	38.05	3241.74	46.17	91.99	380.74	11.53	132.96	48.09	54.98	48.84	136.27	3048.79	703.69
Beijing	2010	646.6	1.68	14113.6	110.3	0.859327	4136.1	7.73	1.4	43.8	6340.3	55436211	246285337	24853	119206	2353.93	2717.32	1383	1604.1	0.64	100	100	14.24	785.9	0.732129	1063.7	57296	43.2	9.3	355.3	150.1	5.7	694.4	143.3	30.8	36.1	30.3	3196.2	27.7	85.3	352.7	6.8	88.8	39.1	71.9	36	124.36	2763.99	624.39
Tianjin	2018	259.99	1.13	18809.6	103.6	0.83141	2645.6	25.81	3.5		5533	48809159	73748132	15089	290620	2106.24	3103.16	5016	473.9	0.82	100	100	11.93	462.2	0.946079	575.3	99038
Tianjin	2017	269.48	1.13	18549.2	103.6	0.829159	2556.73	26	3.5	32.02	5729.7	43561054	69358110	13938	254823	2310.36	3282.54	3276	468.3	0.79	100	100	19.64	441.23	0.93494	554.1	86996	292.97	173.93	2830.2	349.17	138.16	537.02	209.4	740.66	74.01	14.1	2826.93	763.65	458.94	1385.19	188.79	117.99	45.42	92.33	50.07	174	6863.98	745.66
Tianjin	2016	286.04	1.13	17885.4	109.1	0.829065	2484.25	25.77	3.5	122.06	5635.8	44278694	58377253	13339	222594	2723.5	3699.43	3639	454.55	0.79	100	100	18.09	430.42	0.998265	535.7	106514	324.89	109.56	3230.95	328.32	96.88	735.14	165.25	847.04	66.77	20.44	3290.56	1122.41	301.4	1629.11	167.36	140.38	55.68	119.7	27.55	222.05	6805.13	786.89
Tianjin	2015	294.78	1.13	16538.2	109.3	0.826115	2373.07	25.08	3.5	101.35	5257.3	51162928	63119875	12278	181328	2667.11	3232.35	3492	456.55	0.76	100	100	16.3	384.25	0.941524	522	79963	262.6	265.1	3380.43	368.49	138.78	757.19	140.19	528.85	83.52	47.09	2788.66	798.37	107.93	1670.25	85.3	172.02	85.93	93.31	57.99	210.5	6982.66	740.31
Tianjin	2014	295.51	1.13	15726.9	110	0.822676	2154.03	22.52	3.5	92.51	4738.7	52590658	81295417	11507	144146	2390.35	2884.7	3328	447.15	0.73	100	100	18.14	370.18	0.91994	509.6	63422	214.32	314.91	2851.06	277.74	171.43	750.63	126.43	337.45	66.91	64.81	2646.05	955.88	168.77	1061.86	120.08	180.07	49.7	85.08	75.02	201.53	7079.1	686.98
Tianjin	2013	302.44	1.13	14442	112.5	0.819973	2053.76	21.69	3.6	84.2	4470.4	49004938	79496850	11413	127423	2079.07	2549.21	2843	453.54	0.69	100	100	18.99	352.28	0.914896	493.1	60915	226.12	328.41	2548.66	326.96	139.61	603.15	70.76	299.45	72.76	41.18	2207.95	590.06	74.84	1146.22	109.23	97.97	62.88	103.38	80.69	188.54	6686.6	621.45
Tianjin	2012	289.07	1.13	12893.9	113.8	0.815287	1778.12	20.4	3.6	84.18	3921.4	48312563	67321709	11491	118913	1760.02	2143.21	2782	439.54	0.65	100	100	17.34	333.36	0.868065	479.1	41009	198.65	199.04	2319.92	283.95	48.63	729.86	75.27	243.93	70.54	21.4	1824.63	588.37	48.86	917.87	52.87	73.76	63.02	90.7	83.51	171.6	6123.06	540.76
Tianjin	2011	268.24	1.13	11307.3	116.4	0.804428	1483.19	20.11	3.6	94.83	3395.1	44481941	58894225	11850	114806	1455.13	1796.33	2636	429.44	0.6	100	100	15.19	309.87	0.93823	474.5	38489	151.24	227.53	2546.43	235.24	52.64	506.45	70.29	128.97	57.29	34.75	1357.16	478.5	24.64	794.24	94.37	70.65	21.09	105.06	111.12	159.72	5430.84	497.48
Tianjin	2010	205.7	1.13	9224.46	117.4	0.795997	1051.2	16.1	3.6	125	2860.2	37484826	44615224	12918	109624	1068.81	1376.84	2752	405.18	0.54	100	100	12.05	287.9	0.974543	470	25973	91.9	308.6	2263	243.4	26.6	539.3	47.7	91.2	64.5	2.9	1143.2	294.9	20.7	826.3	96.5	59.7	19.7	60.6	77.3	145.58	4410.85	429.38
Hebei	2018	550.34	18.77	36010.3	106.6	0.56432	3772.3	38.04	3.3		16537.1	33976043	19924830	8255	108665	3513.86	7726.21	3210	968.99	1.73	99.7	99.28	14.62	1130.7	0.950392	1030.2	83785
Hebei	2017	535.32	18.77	34016.3	106.6	0.55	3356.25	39.92	3.7	74.71	15907.6	31357403	18498140	7956	95818	3233.83	6639.18	2675	885.9	1.57	99.05	98.78	15.34	1102	0.980873	986.9	61288	1873.17	381.15	13875.9	1919.94	4.54	2135.45	327.38	798.17	209.04	58.77	5810.72	556.98	426.79	3554.24	100.18	317.76	334.89	511.2	210.52	3297.76	13757.8	2109.03
Hebei	2016	639.62	18.77	32070.5	106.8	0.533199	3518.75	39.73	3.7	31.6	14364.7	30575538	16099842	7286	84821	2849.87	6049.53	2659	814.64	1.44	99.52	98.88	13.68	1011.84	1.03944	973.7	54838	1775.28	442.37	13450.8	1889.78	9.54	2095.25	239.1	857.76	186.14	93.08	5764.91	501.06	351.8	2705.91	94.95	325.29	316.42	461.7	188.92	3644.82	13387.5	1885.27
Hebei	2015	643.65	18.77	29806.1	106.8	0.513266	3289.48	39.41	3.6	42.66	12990.7	32932763	18580985	6867	73624	2649.18	5632.19	2646	855.56	1.34	99.56	98.81	12.94	952.03	1.05869	957	44060	1599.84	561.57	12579.9	1528.69	21.63	2077.54	147.17	971.72	221.75	47.87	5690.19	416.92	185.65	2219.21	88.56	260.32	261.48	461.53	106.78	3578.7	12626.2	1780.49
Hebei	2014	656.18	18.77	29421.2	106.5	0.493229	2965.46	38.31	3.6	104.86	11820.5	35710195	24167163	6811	62135	2446.62	4677.3	2540	809.04	1.29	99.29	94.26	11.34	908.31	0.994044	944.5	30000	1204.33	659.84	11420.2	1030.25	5.45	2046.49	133.47	879.76	242.6	25.94	5538.74	320.46	207.62	1865.87	57.72	254.56	231.67	362.84	184.11	3576.48	13330.7	1703.63
Hebei	2013	653.36	18.77	28443	108.2	0.481113	2724.15	37.22	3.7	88.82	10516.7	30960609	23950962	6832	54542	2295.62	4409.58	2483	887.82	1.26	99.85	98.35	12.62	859.55	0.934905	926.3	27619	901.32	690.98	9566.45	785.78	17.42	2123.59	115.63	848.73	272.95	44.69	4888.47	338.96	150.65	1496.4	56.8	206.07	149.62	342.92	196.79	3500.42	13194.8	1600.15
Hebei	2012	619.95	18.77	26575	109.6	0.46803	2398.3	36.83	3.7	98.68	9254	29598202	20964853	7426	48960	2084.28	4079.44	2411	974.18	1.24	99.96	99.79	11.29	813.33	0.912338	906.8	23241	804.4	620.53	8008.89	713.37	44.24	1543.25	88.8	658.3	214.66	24.38	4656.52	210.85	110.44	1200.21	71.27	208.88	111.8	213.8	156.71	3186.66	12511.6	1491.97
Hebei	2011	555.42	18.77	24515.8	111.3	0.456014	1975.25	35.99	3.8	111.58	8035.5	28569849	25030986	8817	45700	1737.77	3537.39	2362	995.83	1.23	100	99.86	10.44	774.51	0.820713	875.5	17595	590.36	575.98	6128.98	716.97	42.01	1433.06	78.64	440.3	130.41	24.14	4437.6	80.81	73.49	1067.31	69.3	143.3	91.03	157.81	107.82	2905.73	11770.4	1356.48
Hebei	2010	519.6	18.77	20394.3	112.2	0.444954	1629.6	35.14	3.9	87.8	6821.8	22556443	19503927	9531	40348	1331.85	2820.24	2354	888.89	1.16	99.97	99.07	9.53	728.9	0.772836	848	12295	565.2	439.7	5462.6	669	53.8	1521.2	41.2	464.4	147.7	12.8	3549.6	109.8	60.9	1396.5	51.3	149.1	112.2	128.9	147.4	2562.81	9554.03	1153.65
Shanxi	2018	425.82	15.63	16818.1	106.7	0.584185	2803.41	24.56	3.3		7338.5	12270849	8491523	3381	63011	2292.7	4283.91	3514	456	0.86	99.7	98.3	10.57	575.46	0.930723	686.6	27106
Shanxi	2017	428.68	15.63	15528.4	107.1	0.573474	2558.31	26.53	3.4	9.17	6918.1	10195611	6991263	3437	49724	1867	3756.42	3454	457.44	0.82	97.81	98.34	9.74	555.68	0.876657	664.1	20697	607.34	470.04	884.99	757.51	9.45	425.47	28.05	103.98	27.6	1.49	1618.26	55.82	31.51	738.61	11.54	76.54	69.97	61.61	60.75	764.06	5771.22	1019.84
Shanxi	2016	430.55	15.63	13050.4	104.5	0.562194	2303.26	26.07	3.5	5.58	6480.5	9932190	6729222	3699	42163	1557	3428.86	3908	494.4	0.77	99.29	97.92	9.42	543.6	0.947782	660.2	20031	1978.85	1054.56	2643.36	1264.02	14.15	912.6	100.88	369.83	75.64	9.2	2940.78	164.83	104.57	1873.6	45.23	188.55	167.32	192.93	97.08	827.32	4148.91	895.63
Shanxi	2015	440.27	15.63	12766.5	103.1	0.550218	2285.47	25.57	3.5	2.51	6033.7	8420768	6260547	3606	41107	1642.35	3422.97	3920	460.07	0.73	98.85	97.31	8.53	512.88	0.954083	650.5	14948	1631.34	1410.9	2515.49	1355.92	11.76	920.74	104.27	349	79.57	4.49	3331.7	72.06	76.91	1607.41	49.48	182.6	126.01	195.37	49.14	829.1	4359.6	847.22
Shanxi	2014	452.09	15.63	12761.5	104.9	0.537829	2220.92	24.55	3.4	43.59	5717.9	8940869	7291944	3531	39119	1820.64	3085.28	3974	453.65	0.71	98.54	95.77	8.85	501.13	0.837341	657.3	15687	997.73	1414.82	2678.28	959.66	5.99	855.69	58.61	254.49	56.79	2.34	3039.41	78.84	45.81	1416.91	52.84	140.7	69.45	171.34	54.83	827.45	5471.01	826.95
Shanxi	2013	464.04	15.63	12665.2	108.9	0.52562	2161.14	21.1	3.1	26.42	5139.3	7995574	7795405	3535	34182	1701.62	3030.13	3526	434.63	0.66	98.14	96.1	9.9	491.91	0.74769	646.5	18859	766.16	1475.01	2538.76	686.98	11.69	956.27	63.27	248.89	82.22	3.92	2480.72	58.33	39.28	1246.57	23.25	152.22	56.22	87.3	54.84	776.58	5842.14	774.5
Shanxi	2012	436	15.63	12112.8	110.1	0.5126	1922.71	21	3.3	22.91	4506.8	7016041	8027068	3623	31963	1516.38	2759.46	3028	442.48	0.64	97.64	95.18	8.47	479.82	0.695453	621.1	16786	381.41	1581.69	1941.56	606.46	16.95	1013.42	35.61	195.91	60.67	2.02	1856.71	25.9	34.89	742.03	15.28	168.54	54.34	83.12	46.77	698.32	6023.55	708.01
Shanxi	2011	409.69	15.63	11237.5	113	0.496799	1598.86	21.15	3.5	19.47	3903.4	5425124	9317933	3849	31899	1213.43	2363.85	2977	422.39	0.61	97.48	94.63	7.87	464.91	0.680636	595.8	12769	271.2	1425.93	1365.44	547.64	9.57	935.81	25.99	148.25	51.73	1.67	1478.69	15.79	24.18	490.26	9.55	125.49	52.01	77.69	16.17	641.42	5959.96	675.3
Shanxi	2010	394.4	15.63	9200.86	113.9	0.480414	1286.5	20.39	3.6	32.7	3318.2	4702815	7873410	3665	22929	969.67	1931.36	2890	356.01	0.57	97.26	89.94	6.83	443.7	0.666172	562	7927	281.3	1068.9	1016.3	525.7	17.2	895.8	41.7	83.8	39.4	2.6	1136.5	34.2	27	489.5	8.3	241.5	56	66	31.5	554.48	4657.97	576.03
Neimenggu	2018	272.43	118.3	17289.2	105.3	0.627072	2021.62	27.04	3.6		7311.1	5746596	9943671	3511	44853	1857.65	4831.46	1846	421.13	0.99	99.23	94.76	10.18	448.94	0.981034	505.3	16426
Neimenggu	2017	280.63	118.3	16096.2	104	0.620008	1890.1	27.08	3.6	3.5	7160.2	4877962	8995560	3453	45979	1703.21	4529.93	1824	427.31	1	99.1	96.01	10.65	437.23	0.828577	495.1	11701	1152.91	924.25	3234.7	1380.32	20.58	1180.18	190.94	374.14	98.79	21.81	1578.17	117.94	104.94	2818.08	53.32	163.1	154.13	231.24	213.62	1677.71	5109	1291.45
Neimenggu	2016	293.24	118.3	18128.1	107.2	0.611905	1828.21	26.71	3.7	1.49	6700.8	4395988	7244313	3362	41080	2016.43	4512.71	1822	422.79	0.97	98.98	94.9	10.26	418.57	1.02497	488.8	10672	1011.3	904.13	3562.4	1903.48	151.11	1427.71	126.79	387.02	68.15	16.82	1829.42	141.61	87.77	2645.31	35.16	149.15	127.62	210.54	294.53	1663.87	7233	1322.5
Neimenggu	2015	298.27	118.3	17831.5	107.7	0.602947	1741.06	25.87	3.7	6.86	6107.7	5650008	7081143	2967	35142	1964.48	4252.96	1629	410.19	0.93	98.47	94.09	9.1	370.83	0.995412	477.4	8876	893.35	943.62	3709.81	1732.53	163.52	1251.17	84.23	401.25	101.33	36.42	1636.59	100.05	98.61	1772.09	88.88	140.63	113.53	135.48	299.15	1643.8	7739.18	1263.16
Neimenggu	2014	301.45	118.3	17770.2	107.8	0.59521	1672.27	24.77	3.6	14.68	5657.6	6393548	8162773	3036	26449	1843.67	3879.98	1291	425.47	0.86	97.79	92.28	9.01	332.21	0.968957	470.7	6359	1125.75	1701.99	5249.35	1849.32	180.16	1342.49	246.91	638.41	163.28	37.88	1987.6	125.79	147.09	1956.65	78.55	153.17	116.35	184.29	306.8	1651.06	7904.4	1217.62
Neimenggu	2013	303.84	118.3	16916.5	109	0.586869	1599.09	23.8	3.7	8.79	5114.2	4092561	7902011	2925	22911	1720.98	3686.52	1059	378.06	0.82	96.23	87.93	8.57	323.79	0.891414	464.5	6388	799.69	1587.18	4516.01	1296.37	93.77	1272.29	110.92	388.57	123.89	28.32	2043.25	57.36	61.35	1216.94	36.3	93.9	70.16	127.62	293.51	1598.19	7944.4	1161.77
Neimenggu	2012	270.77	118.3	15880.6	111.5	0.57751	1304.73	23.13	3.7	22.22	4572.5	3970163	7288819	3114	25802	1552.75	3425.99	1032	378.7	0.73	94.43	84.39	7.05	318.99	0.846685	455.1	4732	591.73	1116.43	3829.43	1036.53	86.41	1148.02	83.15	284.39	104.68	25.15	1866.43	79.58	53.12	995.99	35.96	111.01	67.46	125.74	234.53	1448.58	7735.78	1065.71
Neimenggu	2011	262.39	118.3	14359.9	114.3	0.566076	1122.05	21.83	3.8	12.8	3991.7	4686973	7243931	3601	25519	1356.67	2989.21	764	357.38	0.68	91.39	82.23	7.2	315.74	0.758568	438	3841	490.3	975.56	2787.48	1144.27	103.39	987.96	70.38	347.24	87.31	45.16	1861.24	97.67	51.23	822.03	20.97	142.34	60.26	71.43	198.96	1306.3	7101.6	936.09
Neimenggu	2010	249.2	118.3	11672	115	0.555016	888.2	20.81	3.9	7.5	3384	3334426	5395315	3693	23243	1069.98	2273.5	981	341.58	0.64	87.97	79.26	6.89	311.5	0.796553	433.5	2912	446.2	992.9	1931.2	1375.6	111.7	1043	60.2	254.3	77	38.1	1316.8	43.4	43.7	664.4	19.8	151.3	53.4	117.6	185.8	1095.28	5618.4	749.29
Liaoning	2018	501.63	14.59	25315.3	105.7	0.68089	3399.95	44.41	3.9		14142.8	48790463	65810674	17028	377494	2616.08	5337.72	1782	1198.8	1.93	99.16	97.52	11.72	1205.16	1.15834	1567.9	65686
Liaoning	2017	519.48	14.59	23409.2	104.2	0.674983	3200.05	42.72	3.8	191.93	13807.2	44865918	54729166	16883	315850	2392.77	4879.42	1770	1110.65	1.71	98.45	97.14	13.23	1195.46	1.18454	1575.9	49871	231.18	145.32	1529.22	543.63	26.39	602.01	55.95	113.37	72.88	12.87	2421.75	95.1	30.22	449.47	29.77	79.9	91.74	95.95	50.03	2000.4	7302.41	1999.28
Liaoning	2016	560.39	14.59	22246.9	97.5	0.673595	3173.32	47.33	3.8	113.78	13414.1	43062765	43494130	16949	213278	2200.49	4577.47	1485	1238.25	1.64	98.96	96.07	12.91	1120.55	1.15164	1635.6	52603	245.24	124.33	1765.22	296.56	15.14	661.2	63.06	217.1	74.23	12.95	2255.72	93.06	44.04	505.2	48.97	57.87	66	83.6	62.77	2296.55	6818.32	1880.85
Liaoning	2015	618.39	14.59	28669	103	0.673665	3310.7	46.15	3.4	97.13	12787.2	50710982	45236143	17745	206639	2127.39	4481.61	1590	1289.32	1.69	98.84	94.76	12.3	1139.71	1.06935	1651.4	42153	510.29	382.83	6568.31	520.56	22.84	1263.56	202.57	848.67	296.4	71.65	3797.26	343.48	246.71	2081.88	138.9	178.43	125.47	181.67	136.44	2505.1	11270.8	1881.32
Liaoning	2014	665.17	14.59	28626.6	105.8	0.670462	3280.2	40.96	3.4	180.59	11857	58745183	55253073	17091	198641	3192.78	5080.49	1615	1338.06	1.67	98.72	96.19	11.79	1167.28	0.963293	1649.2	37860	662.18	617.38	8869.11	771.83	149.13	1808.53	213.07	1059.98	406.75	105.96	5789.74	557.73	261.03	2459.34	211.88	254.42	127.35	253.98	151.42	2403.17	12656.8	1875.69
Liaoning	2013	689.07	14.59	27213.2	108.7	0.664465	3229.7	39.55	3.4	372.94	10581.4	64522007	49956182	17250	183207	3343.81	5197.42	1663	1320.17	1.62	98.77	96.15	11.19	1171.7	0.879673	1624.8	45996	575.5	650.27	8632.1	823.53	253.02	1582.39	122.53	1040.45	498.25	159.48	6910.35	400.48	194.94	2233.35	208.13	236.2	144.8	280.69	161.19	2321.64	12300.7	1806.97
Liaoning	2012	598.73	14.59	24846.4	109.5	0.656414	2550.54	38.08	3.6	358.69	9304.2	57959053	46130944	17960	185564	3105.38	4558.59	1624	1339.1	1.55	98.45	96.02	11.11	1098.85	0.868241	1587	41152	601.39	683.69	7493.08	776.17	469.39	1070.11	133.13	763.1	428.46	63.88	6006.72	369.79	161.23	1677.42	210.09	196.22	161.89	282.61	287.93	2155.82	11605.1	1625.42
Liaoning	2011	579.58	14.59	22226.7	112.2	0.640429	2242.74	39.43	3.7	380.62	8095.3	51042356	44993495	18164	165969	2643.15	3905.85	1712	1354.63	1.45	98.36	95.46	11.03	1070.14	0.850011	1499.4	37102	536.95	546.61	5976.44	698.43	245.6	909.42	105.46	532.03	323.74	56.68	4884.53	410.43	107.78	1489.23	156.53	178.05	92.99	184.26	291.14	1915.57	10696.5	1455.61
Liaoning	2010	518.1	14.59	18457.3	114.2	0.621029	1787.2	38.93	3.6	440.8	6887.6	43098711	37613437	18377	147615	2004.84	3195.82	1814	1391.14	1.42	97.44	94.19	9.35	1024.2	0.906126	1408.7	34216	358.3	634.3	5839.6	828.7	195.5	1080.8	146.5	323.9	210.2	32.5	3755.5	340.8	122.3	1377.5	89.9	132.7	86.3	186.6	301	1631.08	8789.27	1187.55
Jilin	2018	279.32	18.74	15074.6	104.5	0.575444	1928.62	26.82	3.5		7520.4	4944365	15734799	4018	49009	1240.89	3789.59	1831	616.18	0.92	93.89	93.04	10.73	505.81	0.89095	576	27034
Jilin	2017	307.06	18.74	14944.5	105.3	0.566434	1898.97	26.27	3.5	21.22	7855.8	4419364	14123606	4044	38874	1210.91	3725.72	2284	622.86	0.91	94.85	92.99	11.15	482.3	1.0037	576	20450	955.26	319.69	5254.21	544.66	232.82	1211.74	395.98	554.74	183.55	70.1	1184.7	293.38	138.26	1268.58	108.94	168.13	144.29	156.1	98.74	1137.71	6057.29	964.14
Jilin	2016	322.15	18.74	14776.8	106.9	0.559824	1824.76	25.72	3.5	17.87	7310.4	4202011	14250875	3853	35606	1263.78	3586.09	2231	631.02	1.07	93.4	93	10.26	420.14	1.06337	576	18922	807.04	449.97	6012.93	546.94	177.94	1170	226.18	748.1	154.32	68.48	1251.19	266.94	150.77	1161.29	105.96	123.86	145.38	107.78	248.14	1549.26	6070.07	960.87
Jilin	2015	325.06	18.74	14063.1	106.3	0.553215	1718.69	23.88	3.5	24.91	6651.9	4613753	14263638	4437	35230	1229.35	3217.1	3193	653.46	0.89	93.64	92.46	10.62	419.95	1.07165	575.9	14800	632.45	532.66	5819.98	463.21	203.77	961.27	191.2	594.38	104.25	36.73	1195.96	196.86	119.03	938.78	86.54	111.52	112.83	112.46	291.41	1644.6	6112.05	927.06
Jilin	2014	334.42	18.74	13803.1	106.5	0.548328	1589.9	23.18	3.4	11.43	6080.9	5777591	20603195	4370	33328	1203.38	2913.25	3171	680.18	0.89	93.79	91.98	10.32	415.55	0.995601	575.6	11933	608.51	505.5	5102.85	485.04	213.21	779.92	112.67	501.93	101.09	56.68	1297.25	116.43	123.83	819.81	76.94	116.01	84.37	80.7	156.87	1570.19	6424.88	891.4
Jilin	2013	338.44	18.74	13046.4	108.3	0.541985	1476.61	22.61	3.7	27.9	5426.4	6738906	19092829	4350	31779	1156.96	2744.81	3135	730.82	0.84	93.84	91.43	10.21	406.83	0.968496	574.9	10751	472.45	414.48	4410.16	447.86	117.74	586.66	60.2	424.1	82.59	20.85	1507.16	69.81	80.41	825.98	55.46	76	71.65	92.81	162.9	1509.34	6059.28	840.75
Jilin	2012	285.48	18.74	11939.2	112	0.537091	1107.3	22.3	3.7	55.39	4772.9	5982684	18580325	4298	23890	1041.25	2471.2	2878	747.49	0.81	92.38	89.46	9.75	397.59	0.966764	569.5	9171	379.84	547.81	4150.33	413.9	49.14	547.3	69.71	410.9	104.69	14.54	1545.29	48.07	59.72	760.46	59.61	66.11	69.59	83.37	131.18	1412.11	5582.48	794.29
Jilin	2011	277.86	18.74	10568.8	113.8	0.534012	940.27	22.21	3.7	66.83	4119.8	4997715	17063215	4327	23253	850.1	2201.74	2371	758.57	0.77	92.71	88.28	9.31	396.4	0.879332	557.2	8196	320.01	394.63	3207.08	386.88	38.81	497.79	38.08	243.47	53.36	4.92	1480.64	33.05	28.8	437.28	35.25	59.7	40.96	72.75	68.23	1277.44	4917.95	693.53
Jilin	2010	267.6	18.74	8667.58	113.8	0.533309	776.3	22.65	3.8	53.9	3504.9	4475849	12369333	4309	22259	602.41	1787.25	1449	735.5	0.85	89.6	85.64	9.75	392.9	0.872326	550.1	6445	243.5	488.6	3427.3	547.4	88.6	580.9	49.6	252.3	67.7	11.4	1131.3	38.6	48.6	529.3	30.8	87.5	57.5	83.1	106.3	1050.15	3929.31	577
Heilongjiang	2018	392.66	45.48	16361.6	104.7	0.601113	2421.38	39.41	4		9317.4	4449492	21987867	5028	42747	1282.6	4676.75	5476	760.34	1.27	98.48	89.5	14.03	731.74	1.09992	856.2	34582
Heilongjiang	2017	413.01	45.48	15902.7	106.4	0.593824	2368.57	39.74	4.2	28.37	9099.2	5209252	13741943	4444	33669	1243.31	4641.08	5515	786.56	1.24	98.53	87.77	14.09	682.19	1.23671	843.8	30958	1429.7	389.27	3133.35	437.29	159.2	1200.54	252.55	838.23	248.38	40.3	1061.01	290.31	241.72	845.44	134.22	159.48	175.6	142	113.4	3036.88	3332.59	852.78
Heilongjiang	2016	424.87	45.48	15386.1	106.1	0.591998	2251.44	39.58	4.2	4.35	8402.5	5035529	11503649	4227	28280	1148.41	4227.34	5244	806.87	1.28	97.25	86.66	13.58	655.6	1.32513	879.5	35293	1178.23	366.01	3024.03	374.13	205.88	1134.65	229.23	638.11	232.51	64.76	1190.08	258.67	194.33	864.53	102.36	164.24	156.93	146.73	122.95	2731.65	3647.14	874.23
Heilongjiang	2015	433.52	45.48	15083.7	105.7	0.58788	2164.17	40.98	4.5	12.57	7640.2	8035413	12976621	4149	22302	1165.88	4020.66	5504	828.41	1.24	97.2	86.61	13.11	646.87	1.18669	873.7	34611	1076.72	459.17	2819.21	344.13	257.77	995	164.68	596.11	179.71	31.99	1345.43	180.07	125.26	922.47	89.1	161.91	130.32	155.1	148.78	2687.8	4053.77	850.09
Heilongjiang	2014	450.88	45.48	15039.4	105.6	0.580224	2033.07	39.85	4.5	31.45	7015.3	17335238	21565688	5016	23983	1301.31	3434.22	4946	811.14	1.23	96.2	86.23	12.78	646.69	1.11511	873.9	31856	841.6	508.42	2610.92	444.09	266.54	732.99	169.44	501.71	201.91	28.97	1687.36	153.28	92.29	926.12	59.98	135.81	141.8	107.78	217.96	2659.63	4783.88	845.15
Heilongjiang	2013	467.79	45.48	14454.9	108	0.573924	1947.95	41.37	4.4	10.44	6251.2	16231726	22647368	4924	22794	1277.4	3369.18	4922	798.05	1.21	95.46	85.58	12.62	639.86	1.04782	868.1	32264	922.27	634.1	3518.38	451.28	383.56	544.79	136.04	620.13	138.14	26.22	2136.63	165.6	122.64	949.9	76.62	185.98	130.88	114.61	195.32	2516.79	5090.34	843.8
Heilongjiang	2012	470.98	45.48	13691.6	110	0.569118	1732.59	41.26	4.2	28.54	5491	14435173	23155118	5039	22247	1163.17	3171.52	5054	891.03	1.11	94.14	83.39	11.26	611.36	0.995929	867.8	30610	757.26	595.97	3026.92	519.64	175.95	519.27	124.59	329.55	91.52	31.63	2004.85	84.19	83.47	787.8	54.8	103.37	78.57	135.73	189.65	2113.66	5240.65	796.96
Heilongjiang	2011	466.2	45.48	12582	112.3	0.564945	1485.99	35.03	4.1	22.92	4750.1	17672985	20849690	5426	20941	997.55	2794.08	5146	855.53	1.06	90.78	81.41	11.14	600.99	1.0203	881	23432	655.67	567.76	2012.73	364.89	246.05	572.65	82.41	211.06	62.03	9.25	1731.19	77.26	30.57	497.67	32.16	68.99	59.19	63.83	130.01	1701.5	5234.64	727.77
Heilongjiang	2010	460	45.48	10368.6	112.7	0.556744	1277.6	36.24	4.3	35.9	4039.2	16280786	9234629	5814	19617	755.58	2253.27	5239	830.22	1.01	88.43	84.67	10	589.2	0.954207	873.7	10269	479.5	587.5	1755.9	438.9	98.2	794.9	64.5	175.4	53.8	9.5	1279.3	57.6	35.5	591.9	15.4	71.3	64.8	41	197.8	1302.9	4429.31	595.84
Shanghai	2018	640.67	0.63	32679.9	106.6	0.881188	9021.8	19.41	3.5		12668.7	207144615	308535084	87300	884911	7108.15	8351.54	3823	1250	0.53	100	100	9.04	1071.38	0.919982	1523.3	150233
Shanghai	2017	632.31	0.63	30633	106.9	0.877171	8258.86	22.06	3.9	18.76	11830.3	193642899	282553750	84007	798239	6642.26	7547.62	3814	1184	0.52	100	100	13.94	1059.04	0.929082	1495.1	131740	1.6	0.94	793.3	237.45	1.9	960.28	123.46	19.75	13.83	16.76	3863.47	145.68	58.64	785.37	1.36	96.37	51.12	56.91	18.39	115.1	8392.84	970.79
Shanghai	2016	627.78	0.63	28178.7	106.9	0.878926	7601.41	24.26	4.1	18.67	10946.6	183352132	250416059	79410	734246	6406.13	6918.94	3816	1152	0.51	100	100	12.7	1050.86	0.836601	1468.6	119937	4.09	0.27	761.33	217.96	3.12	944.86	136.86	37.15	20.63	18.49	3720.67	119.94	40.35	474.37	2.58	79.14	52.76	107.14	14.14	113.47	7555.34	879.81
Shanghai	2015	637.23	0.63	25123.5	106.9	0.87619	7064.39	24.81	4	130.13	10131.5	195913212	253327511	74885	661273	5519.5	6191.56	3809	1137	0.5	100	100	12.36	1028.44	0.914212	1446.4	100006	3.95	0.24	757.77	199.17	1.67	794.56	127.27	34.8	28.3	24.49	3486.71	116.16	46.12	474.38	2.75	89.22	45.56	108.04	11.56	114	7162.33	855.22
Shanghai	2014	648.88	0.63	23567.7	107	0.895713	6551.32	25.63	4.1	205.05	9303.5	210133864	256265975	68952	530467	4585.55	4923.44	3826	1137	0.49	100	100	11.97	1005	0.891622	1420.8	81664	11.86	0.08	978.4	177.96	0.83	459.24	110.03	31.86	33.35	20.54	3224.1	186.58	54.67	471.41	5.27	107.23	31.83	104.7	6.47	128.62	7362.84	831.86
Shanghai	2013	618.84	0.63	21818.2	107.7	0.896066	5676.6	25.3	4	172.52	8557	204180026	237088190	64412	457933	4109.51	4528.61	3809	1124	0.49	100	100	12.11	992.43	0.836588	1394.1	86450	18.45	0.16	1072.19	164	5.67	499.01	112.43	52	34.06	15.16	2835.09	161.06	41.46	421.46	4.92	71.86	39.93	86.84	12.04	129.28	7139.18	791.08
Shanghai	2012	555.73	0.63	20181.7	107.5	0.893277	4404.53	26.69	3.1	164.48	7840.4	206730168	229856785	61461	413768	3743.71	4184.02	3754	1145	0.48	100	100	11.91	993.07	0.810389	1376	82682	10.99	0.44	1080.56	162.96	1.53	460.84	121.34	62.1	33.27	49.15	2402.32	136.09	39.47	338.27	4.94	50.91	56.9	90.6	14.92	127.8	7097.76	757.01
Shanghai	2011	497.32	0.63	19195.7	108.2	0.893055	3735.52	27	3.5	147.67	7185.8	209673843	227874772	58993	377353	3429.83	3914.88	3702	1150	0.47	100	99.87	11.79	976.17	0.912186	1342.1	80215	18.62	0.57	1097.49	158.97	12.92	519.79	82.19	52.28	36.06	23.34	2309.7	50.83	50.46	363.14	3.34	46.86	66.31	39.44	29.76	124.94	7208.59	719.3
Shanghai	2010	392.9	0.63	17166	110.3	0.892749	2611.2	27.6	4.4	236.2	6186.6	180713982	188236670	55666	339385	2873.58	3302.89	3630	1465.64	0.47	100	100	8.82	657.3	0.952354	1405.9	71196	16.4	0.4	1150.9	235.6	13.3	655.2	116.6	73.1	45.5	30.1	2080.3	53.7	32.6	450	2.4	50.1	38	45.5	19.2	114.15	6536.21	682.11
Jiangsu	2018	1472.59	10.26	92595.4	106.7	0.696063	12328.6	34.37	3		33230.4	403974812	259938924	59308	1056042	8630.16	11657.4	2176	3491.18	4.8	99.98	99.81	15.63	2354.41	0.866892	2752.6	600306
Jiangsu	2017	1484.6	10.26	85869.8	107.2	0.687632	11433.4	34.69	3	376.11	31737.4	363026227	227751909	58577	965819	8171.53	10621	2092	3445.18	4.71	99.98	99.73	17.42	2238.47	0.885554	2601.1	514402	547.59	108.83	24433.7	1674.4	235.21	2890.99	611.16	1652.39	418.89	121.66	10977	1596.81	768.48	4692.76	311.19	677.4	534.39	546.77	477.49	4314.53	34013.6	4651.75
Jiangsu	2016	1497.3	10.26	77388.3	107.8	0.67721	10583.2	35.21	3	599.88	28707.1	319053086	190243320	55938	879868	8121.23	9981.96	2057	3369.65	4.5	99.86	99.54	16.57	2137.31	0.897207	2490.5	512429	481.28	72.94	22882.9	1619.65	130.8	2550.99	635.48	1648.46	455.91	141.65	10467.4	1545.71	639.21	3965.38	260.86	590.09	446.43	642.24	485.82	4323.53	30455.2	4173.66
Jiangsu	2015	1552.08	10.26	70116.4	108.5	0.665246	10194.2	36.01	3	926.17	25876.8	338644778	206915669	53551	782154	8028.59	9687.58	2034	3104.12	4.07	99.83	99.56	15.81	2098.8	0.856438	2429	428337	365.21	103.18	21248.2	1444.68	133.51	2432.46	662.86	1448.1	541.48	150.83	9935.79	1131.53	592.31	3868.82	263.49	543.29	450.55	560.11	370.47	4209.5	27996.4	4055.42
Jiangsu	2014	1602.4	10.26	65088.3	108.7	0.652136	9551.59	36.57	3	1152.05	23458.1	341832503	221720577	51634	718131	7233.14	8472.45	2038	2961.61	3.91	99.75	99.49	15.08	2054.34	0.823982	2361.8	421907	323.32	106.47	19170.4	1018.28	58.75	2169.72	504.89	987.45	424.41	173.25	10128.6	880.18	606.63	3541.34	152.88	479.78	271.44	578.86	361.99	3835.16	26963	3899.47
Jiangsu	2013	1503.25	10.26	59753.4	109.6	0.641139	8396.39	37.61	3	1127.55	20878.2	328801752	222000518	50514	666376	6568.46	7798.47	2016	2902.56	3.7	99.69	99.59	14.15	1987.82	0.787524	2274.7	504500	253.3	91.02	17320.5	960.3	44.53	1685.87	381.62	836.33	508.4	116.6	9165.9	691.87	369.22	2571.41	140.32	330.12	207.34	424.35	274.38	3646.06	25503.9	3590.16
Jiangsu	2012	830.94	10.26	54058.2	110.1	0.630051	4205.91	40.47	3.1	1182.36	18411.1	328523522	219437968	50461	625000	5860.69	7027.67	2002	2749.84	3.5	99.7	99.43	13.36	1880.57	0.700725	2155.5	472656	251.91	85.57	14792.5	839.92	79.44	1397.07	266.01	713.23	475.67	93.26	7746.82	678.19	324.76	1897.53	154.57	301.72	156.63	329.14	270.28	3418.29	23908.5	3213.48
Jiangsu	2011	811.28	10.26	49110.3	111	0.618939	3673.28	41.45	3.2	1241.65	16058.3	312590057	226990837	52959	572851	5148.91	6221.72	2013	2757.24	3.25	99.58	99.03	13.21	1740.88	0.699464	2012.4	348381	225.42	68.02	13103.6	629.3	156.24	1225.65	180.43	609.36	344.49	55.41	6746.61	394.19	226.12	1736.19	159.15	218.82	145.66	209.76	258.19	3064.78	22280.6	2922.67
Jiangsu	2010	763.8	10.26	41425.5	112.7	0.605795	2998.8	40.65	3.2	1154.9	13606.3	270538690	195260269	51666	508106	4079.86	4914.06	2027	2714.73	3.19	99.56	99.12	10.91	1583.9	0.739472	1848.3	235873	221.9	83.1	11656.4	633.3	90.3	1162.1	169.8	578.3	282.4	42	5182.9	325.2	138.7	1755.3	125.4	214.9	111.6	187.6	223	2540.1	19277.7	2476.28
Zhejiang	2018	1013.53	10.2	56197.2	107.1	0.689036	8938.52	34.07	2.6		25007.9	321038849	111321250	40191	445788	6598.21	8629.53	2137	1831.19	2.37	100	100	16.1	2076.62	0.953089	2277	455590
Zhejiang	2017	1054.5	10.2	51768.3	107.8	0.680042	8319.08	33.78	2.7	73.81	24308.5	286793275	91114196	37422	373415	5804.38	7530.32	2109	1769.78	2.18	100	99.97	16.93	1964.87	0.863763	2117.4	377115	368.9	32.46	7993.09	1280.94	37.59	2967.46	336.91	276.11	331.8	57.66	10959.2	704.42	131.85	4702.54	88.12	517.47	275.81	484.9	148.83	1972.84	19474.5	2845.48
Zhejiang	2016	1060.95	10.2	47251.4	107.6	0.669946	7673.11	33.85	2.9	172.05	21970.8	267863753	68712156	34442	319870	5301.98	6974.26	2059	1833.52	2.12	99.97	99.95	16.27	1843.04	0.914772	2017.5	393147	433	58.62	7860.4	1217.08	12.04	2581.91	318.79	374.68	296.84	88.94	10281.5	645.94	141.29	4361.45	130.69	506.79	273.08	390.2	302.89	2000.23	18655.1	2610.72
Zhejiang	2015	1083.41	10.2	42886.5	108	0.658061	7110.25	33.69	2.9	160.39	19784.7	276332114	70451712	32778	291813	4809.94	6645.98	1914	1794.03	2.05	99.95	99.91	15.99	1933.99	0.808627	1992.7	307264	393	59.31	7609.07	1108.87	55.39	2312.83	275.18	411.44	232.35	102.16	9679.61	571.98	99.9	3092.03	67.72	400.91	219.45	311.51	320.61	1865.2	17217.5	2558.38
Zhejiang	2014	1102.68	10.2	40173	107.6	0.648693	6666.84	33.14	3	214.53	17835.3	273327046	81712719	31005	262881	4122.02	5159.57	1828	1720.46	1.94	99.93	99.81	15.46	2079.22	0.753735	1900	261435	305.01	45.1	6827.45	1012.27	83.06	1736.61	210.35	432.83	254.79	92.51	9415.53	447.37	91.49	2229.35	50.1	340.63	175.39	284.91	228.02	1808.68	16771.9	2467.1
Zhejiang	2013	1071.61	10.2	37756.6	108.2	0.640051	5985.13	33.41	3	244.21	15970.8	248746241	87042464	30674	240408	3796.92	4730.47	1818	1675.5	1.88	99.97	99.8	14.64	1976.53	0.73936	1791.1	294014	269.44	45.13	6150.55	845.97	37.6	1454.7	136	413.93	229.28	94.84	8003.92	340.15	86.71	1759.15	30.59	253.33	148.18	270.13	212.49	1787.25	15837.2	2243.01
Zhejiang	2012	1070.12	10.2	34665.3	108	0.631915	5313.12	33.41	3	211.66	14199.6	224517144	87884213	29595	217810	3441.23	4161.88	1786	1537.79	1.77	99.88	99.49	13.96	1835.54	0.638442	1671	249373	200.09	33.03	5333.72	727.92	27.87	1349.71	111.02	322.88	212.87	92.86	6788.88	222.05	58.89	1383.57	33.9	199.83	125.23	207.74	217.29	1667.88	15338	1978.3
Zhejiang	2011	995.67	10.2	32318.8	109	0.622918	4440.15	31.67	3.1	270.81	12532.8	216349491	93028274	29288	201919	3150.8	3842.59	1741	1524.58	1.68	99.84	99.34	13.55	1665.8	0.602749	1514.4	177066	131.56	24.98	4504.71	618.89	39.27	1119.22	138.37	226.46	163.81	25.06	5287.25	119.72	49.66	1187.25	24.84	148.71	94.29	114.59	166.65	1583.04	14683	1872.55
Zhejiang	2010	883.6	10.2	27722.3	111.9	0.616119	3517.5	31.13	3.2	241.8	10387	180464783	73069873	28769	183233	2608.47	3207.88	1773	1519.85	1.55	99.79	99.07	11.87	1478.6	0.709139	1344.4	120742	99.6	20.7	4357.2	590.7	44.8	1068.7	158.7	209.5	145.1	36.3	4005.6	131.2	38.2	1047.8	14.7	128.8	83.3	75.3	119.6	1360.56	12657.8	1640.15
Anhui	2018	592.33	13.97	30006.8	108	0.546964	4354.89	28.07	2.8		12100.1	36196609	26643708	6611	112984	3048.67	6572.15	2599	896.55	1.5	99.75	98.56	12.8	798.81	0.863905	854.6	207428
Anhui	2017	516.21	13.97	27018	108.5	0.534932	3323.71	28.99	2.9	92.77	11192.6	30596115	23425511	6135	86641	2812.45	6203.81	2535	906.28	1.4	99.43	98.57	13.61	754.12	0.789924	809.2	175872	896.1	231.76	11434.2	1278.37	92.69	1667.8	274.03	605.58	193.48	62.11	6862.96	612.78	280.63	3299.13	108.84	443.38	255.51	254.29	421.38	2706.74	10916.3	1943.56
Anhui	2016	517.05	13.97	24407.6	108.7	0.519852	3012.83	30.45	3.2	82.37	10000.2	28446682	15966179	5549	67256	2672.79	5522.95	2487	1111.57	1.42	99.2	98.05	11.95	634.31	0.824938	782	172552	938.2	232.95	10388.3	993.72	156.21	1628.47	301.73	935.91	275.9	92.39	6068.26	655.49	345.29	2597.13	109.75	375.37	231.36	242.7	464.25	2693.19	10076.9	1763.53
Anhui	2015	513.79	13.97	22005.6	108.7	0.505046	2823.84	30.91	3.1	62.72	8908	32270174	15574358	5063	106486	2454.3	5239.01	2458	1094.78	1.34	98.79	97.55	11.39	610.85	0.790596	763.3	127709	899.71	324.11	9458.09	782.24	132.44	1350.92	255.39	956.08	254.76	72.73	6046.4	429.13	261.43	2021.01	95.54	276.45	224.69	203.64	341.22	2550.3	9264.82	1698.92
Anhui	2014	521.74	13.97	20848.8	109.2	0.491534	2631.6	31.45	3.2	82.82	7957	31485371	17691928	4721	48026	2218.44	4664.1	2416	1074.84	1.29	98.63	96.81	11.6	596.9	0.791943	739.9	99160	666.96	319.2	8378.35	573.05	154.2	1136.69	150.48	797.9	233.98	102.39	5845.39	333.33	219.48	1908.47	95.95	235.82	171.22	195.06	357.67	2481.89	9455.48	1638.32
Anhui	2013	519.67	13.97	19229.3	110.4	0.478607	2464.55	32.36	3.4	107.37	7044.7	28251314	17267655	4466	41612	2075.08	4349.69	2359	1073.97	1.23	98.4	96.14	10.99	592.2	0.742022	716	93353	481.23	338.56	7272.91	523.33	119.26	830.2	114.91	470.72	273.33	90.09	5360.41	201.09	149.84	1539.72	65.04	229.91	130.84	185.68	244.83	2348.09	8880.45	1524.11
Anhui	2012	436.83	13.97	17212	112.1	0.46493	1925.98	31.3	3.7	111.44	6142.8	26748502	12536041	4466	39962	1792.72	3961.01	2401	1029.37	1.16	98.02	94.61	10.14	578.4	0.788601	685.2	74888	379.42	389.81	6072.51	436.6	56.59	585.84	72.84	358.05	215.36	62.61	4459.06	151.77	141.27	1273.58	46.4	204.05	107.65	158.01	254.41	2178.73	8025.84	1379
Anhui	2011	411.55	13.97	15300.6	113.5	0.448056	1590.14	33.14	3.7	106.28	5288.2	17082639	14226607	5427	32884	1463.56	3302.99	2265	820.17	1.09	96.55	93.35	9.74	537.75	0.718531	659.3	48556	256.4	305.49	5072.94	335.79	269.57	464.82	58.35	253.05	170.51	58.21	3582.54	139.59	57.43	822.52	28.38	177.54	96.68	109.73	196.14	2015.31	7062	1247.38
Anhui	2010	372.9	13.97	12359.3	114.6	0.430082	1225.1	26.86	3.7	111.9	4300.5	12412888	11860484	5633	30324	1149.4	2587.61	2469	1992.81	1.02	96.06	90.52	7.73	492	0.788056	598.5	47128	221.8	389.2	4222.5	400.4	346.5	477.9	85.4	252.5	158.7	22.2	3199.9	71.8	65	975.4	29.2	194	103	108.8	218.7	1729.02	5407.4	1029.22
Fujian	2018	705.36	12.13	35804	108.3	0.658209	5129.03	17.33	3.7		14317.4	115526413	71880877	30150	278698	3007.41	4832.69	3238	781.26	1.33	99.69	98.29	15.28	883.66	0.817476	853.1	166610
Fujian	2017	672.48	12.13	32182.1	108.1	0.647916	4424.96	17.15	3.9	71.46	13013	104916672	66103368	28264	260721	2809.03	4684.15	2854	766.16	1.14	99.56	97.45	15.85	840.05	0.848648	819.3	128079	1112.55	172.7	7566.85	1063.6	64.9	2808.88	364.51	713.46	214.11	17.6	5815.65	335.01	115.58	4486.65	99.1	387.32	265.32	432.42	380.08	2294.43	12674.9	2707.82
Fujian	2016	668.83	12.13	28810.6	108.4	0.636035	4085.93	16.26	3.9	55.54	11674.5	103677985	53148206	28351	226315	2654.83	4275.4	2758	737.04	0.87	99.52	97.21	15.26	805.72	0.849698	792.1	130376	892.18	219.98	6455.4	1143.93	81.44	2505.42	311.14	416.58	192.47	50.57	5682.5	337.18	115.96	3588.53	51.69	328.17	198.67	324	341.54	2444.81	11698.4	2421.34
Fujian	2015	663.08	12.13	25979.8	109	0.625944	3764.25	15.41	3.7	85.58	10505.9	112680109	56165822	25895	196713	2544.24	4001.58	2704	710.03	0.84	99.55	98.56	14.44	736.58	0.834628	759.4	83146	638.9	278.1	6108.55	902.33	228.06	2230.66	261.86	520.62	269.04	57.1	5643.14	269.37	82.97	2669.14	72.07	273.38	171.94	265.72	358.43	2193.6	10820.2	2268.86
Fujian	2014	654.64	12.13	24055.8	109.9	0.617972	3458.98	14.35	3.5	187.34	9346.7	113452293	63955547	24322	173245	2362.21	3306.7	2627	717.24	0.8	99.49	98.83	13.33	708.11	0.83595	737.3	58075	472.78	247.07	5108.59	909.18	209.53	1783.7	141.96	395.97	232.81	46.59	5606.33	233.22	52.69	1787.84	53.4	214.45	118.64	257.89	305.21	2085.12	10426.7	2112.03
Fujian	2013	644.03	12.13	21868.5	111	0.607578	3135.35	14.7	3.6	256.08	8275.3	106474420	62846481	23546	156516	2119.45	3068.8	2570	721.94	0.78	99.42	98.85	12.65	679.64	0.821367	703	53701	323.39	235.96	4648.25	747.25	83.39	1572.63	136.48	295.14	219.89	55.08	4656.69	180.91	36.99	1356.12	38.22	185.91	109.25	207.09	238.81	1938.98	9455.32	1895.48
Fujian	2012	637.86	12.13	19701.8	111.4	0.596051	2792.57	14.55	3.6	351.88	7256.5	97832594	58105363	23381	145744	1776.17	2607.5	2388	721	0.82	99.13	98.6	12.16	631.02	0.848799	666.3	42773	241.87	163	3765.51	621.9	50.44	1441.95	143.28	206.94	204.22	30.14	3643.37	149.63	22.49	1072.58	30.84	194.88	72.96	186.48	197.46	1776.71	8541.94	1646
Fujian	2011	596.33	12.13	17560.2	112.3	0.580914	2270.29	14.64	3.7	387.2	6276.2	92837782	50684646	23727	136898	1501.51	2198.18	2306	682.94	0.72	99.11	98.67	11.86	576.88	0.863599	579.3	32325	175.7	111.09	3064.84	538.08	30.92	1207.58	106.68	172.15	142.7	23.25	2877.6	86.95	35.75	809.12	16.24	147.81	59.99	129.18	175.27	1612.24	7675.09	1394.11
Fujian	2010	507.1	12.13	14737.1	113.9	0.57108	1602.3	14.49	3.8	289.2	5310	71493128	37290161	23463	124831	1151.49	1695.09	2290	676.42	0.68	99.5	98.92	10.32	522	0.919647	546.6	21994	155	114.1	2313.2	505.5	25.5	1189	141.4	157.9	101.9	27	2246.2	97.1	18	707.9	14.9	116.5	60.1	79.5	128.7	1363.67	6397.71	1125.12
Jiangxi	2018	435.74	16.7	21984.8	108.7	0.560241	2959.54	35.11	3.4		7566.4	33942689	14244896	6137	87720	2373.01	5667.52	4818	602.65	1.12	98.31	97.4	9.72	719.72	0.858233	573.7	86001
Jiangxi	2017	463.54	16.7	20006.3	108.8	0.546084	2799.48	32.33	3.3	62.22	7448.1	32488265	11850719	6059	80797	2247.06	5111.47	4740	550.79	1.03	98.11	97.38	12.55	697.57	0.885589	558.7	70591	662.73	226.22	10791.3	765.39	43.74	734.6	204.82	877.43	215.26	62.53	2933.31	579.26	135.85	2544.7	84.28	234.86	202.36	198.54	588.18	1898.49	7789.59	1838.95
Jiangxi	2016	471.47	16.7	18499	109	0.530923	2611.15	31.33	3.4	42.96	6634.6	29798398	10230009	6918	77738	2151.47	4617.4	4613	494.3	0.9	97.69	95.31	8.86	672.74	0.960118	591.6	60494	538.01	302.04	9190.84	792.16	52.79	965.42	171.16	941.47	275.5	48.88	2775.63	494.65	153.27	2004.4	120.4	218.35	145.64	176.01	327.59	1962.35	7219.11	1610.91
Jiangxi	2015	480.49	16.7	16723.8	109.1	0.516207	2425.17	29.95	3.4	40.28	5925.5	33116737	9282867	7094	72578	2165.74	4412.55	4822	473.05	0.82	97.55	94.83	8.69	587.86	0.886915	585	36936	515.22	245.5	8101.07	573.23	134.37	822.91	125.43	973.1	293.27	41.07	2428.27	330.08	95.99	1691.07	126.1	243.56	159.71	261.33	226.82	1827.8	6918	1493.77
Jiangxi	2014	465.26	16.7	15714.6	109.7	0.502202	2118.26	29.41	3.3	85.81	5292.6	32025319	10705504	7020	67025	1881.83	3882.7	4671	457.66	0.72	97.78	95.18	8.56	562.81	0.907154	579.2	25594	394.65	289.39	7230.64	387.47	85.21	703.4	73.85	689.24	258.06	33.67	2309.46	270.75	54.4	1477.99	70.18	182.44	105.26	251.7	211.5	1735.29	6848.63	1399.59
Jiangxi	2013	445.01	16.7	14410.2	110.1	0.488722	1877.97	27.42	3.2	85.95	4696.1	28166652	8579982	6667	58770	1621.24	3470.3	4542	444.51	0.69	97.73	95.1	9.15	547.14	0.869683	569.9	16938	337.84	252.17	6561.33	325.97	77.27	488.87	48.38	502.27	271.81	31.43	2086.71	160.19	51.27	1028.9	70.36	176.42	86.93	143.32	148.81	1636.49	6452.41	1260.61
Jiangxi	2012	385.79	16.7	12948.9	111	0.475133	1334.99	25.7	3	92.38	4123.3	25112787	8301043	7334	53857	1371.99	3019.22	4663	435.9	0.65	97.67	94.4	10.01	518.26	0.775664	546.8	12458	346.53	265.51	5363.08	294.31	103.29	474.08	50.58	411.37	254.12	24.71	1679.62	121.9	38.51	827.24	69.84	137.82	74.59	97.78	139.28	1520.23	5828.2	1114.39
Jiangxi	2011	344.4	16.7	11702.8	112.5	0.456996	1080.59	24.64	3	176.24	3560.5	21876063	9592747	6926	49081	1053.43	2534.6	4527	444.77	0.61	97.94	94.31	9.78	484.31	0.845568	535.9	9673	235.09	228.68	4644.41	276.91	57.57	456.83	44.54	283.51	205.38	23.61	1349.41	87.36	23.67	744.08	52.94	106.3	74.26	106.5	86.55	1391.07	5411.86	978.69
Jiangxi	2010	297.4	16.7	9451.26	114	0.44061	836.7	26.26	3.3	191.6	2971	13416063	8203114	7574	43917	778.09	1923.26	4786	459.23	0.57	97.43	92.36	7.61	462.1	0.833333	532.1	6307	250.7	265.4	4433.7	303.9	43.6	488.4	66.4	206.7	212.1	26.4	1094.7	83.1	43.9	839.6	54.9	112.2	58.4	84.4	103.9	1206.98	4286.76	836.12
Shandong	2018	1128.95	15.38	76469.7	106.4	0.611824	8260.53	46.54	3.4		33605	160115821	132281253	30733	345229	6485.4	10101	1622	1892.12	4.56	99.4	99.2	15.13	2085.56	0.959332	2072.1	231585
Shandong	2017	1192.94	15.38	72634.1	107.4	0.605836	8059.32	45.75	3.4	274.33	33649	147037464	117513492	29512	304218	6098.63	9258.4	1554	1860.2	4.36	99.82	99.57	16.36	2022.16	1.03031	2013.1	204859	1609.6	517.7	22704.2	2886.91	857.67	3955	321.68	1899.89	425.51	136.89	10077.4	1381.12	953	3753.87	248.45	1168.15	651.43	975.99	678.33	5114.7	28705.7	4276.97
Shandong	2016	1215.46	15.38	68024.5	107.6	0.590228	7531.71	45.84	3.5	234.87	30645.8	137096088	97259763	28527	251874	5860.18	8755.21	1502	1807.81	4.07	99.78	99.51	15.88	1968.99	0.932093	1960	212911	1577.28	499.37	23444.3	2499.59	1072.12	2982.16	294.39	2361.65	375.25	101.8	9404.97	1183.96	1055.72	2959.72	315.36	745.39	545.94	829.04	1074.88	5171.13	27588.7	3806.31
Shandong	2015	1236.72	15.38	63002.3	108	0.570123	7054.63	43.69	3.4	274.36	27761.4	143925676	96682122	27240	219334	5529.33	8250.01	1452	1776.71	4.04	99.95	99.37	14.43	1923.08	0.876321	1904.4	193220	1451.04	649.03	20923.8	1729.2	889.71	2787.5	287.36	2801.73	348.07	99.39	8774.91	898.84	1026.57	2338.96	380.74	606.98	429.67	754.99	1133.97	5182.9	25910.8	3664.86
Shandong	2014	1266.34	15.38	59426.6	108.7	0.550107	6545.39	43.07	3.3	342.87	25111.5	144708654	132220744	26023	199227	5026.83	7177.31	1426	1725.23	3.94	99.92	99.49	13.17	1858.68	0.931198	1860.2	158619	1166.28	646.68	18717.7	1280.21	739.18	2196.14	171.41	2050.83	340.58	83.76	8638.09	670.99	691.13	2138.99	337.49	518.13	340	860.17	907.81	4992.88	25340.9	3534.48
Shandong	2013	1290.6	15.38	55230.3	109.6	0.537553	6098.84	42.15	3.2	378.9	22294.8	134190125	132341408	25755	176491	4559.95	6688.8	1361	1701.9	3.78	99.85	99.58	13.54	1800.4	0.853305	1809.7	155170	1064.44	592.45	15308.4	978.23	450.21	2055.85	107.53	1624.15	384.24	61.75	8418.7	533.68	663.84	1837.12	416.72	452.87	244.59	699.37	894.95	4742.63	24265.3	3261.07
Shandong	2012	1110.17	15.38	50013.2	109.8	0.524316	4628.17	43.4	3.3	405.72	19651.9	128709205	116835119	25885	158114	4059.43	5904.52	1349	1644.45	3.66	99.85	99.48	12.76	1646.86	0.804363	1734.1	128614	900.37	570.27	12713.7	705.73	490.15	1657.24	91.16	1276.24	444.81	51.62	7552.06	363.79	399.76	1467.45	391.67	332.98	190.91	700.03	956	4281.7	22798.3	2937.4
Shandong	2011	1050.44	15.38	45361.8	110.9	0.509495	3956.15	45.1	3.4	460.24	17155.5	125712568	110173508	28915	143374	3455.93	5002.07	1389	1616.88	3.47	99.74	99.48	12.41	1534	0.74455	1637.1	109599	731.75	592.62	10808.1	632.57	440.63	1456.77	69.13	949.96	408.81	33.29	6550.11	251.37	238.41	1351.27	350.54	273.35	191.41	544.79	874.85	3973.85	21275.9	2741.22
Shandong	2010	956.2	15.38	39169.9	112.3	0.496975	3166.7	44.5	3.4	545.3	14620.3	104225604	84930688	29486	124523	2749.38	4145.03	1389	1477.64	3.29	99.57	99.3	10.18	1427.9	0.79393	1541.3	80856	628.3	532.6	9459	640.8	351	1362.3	58.4	881.4	343.1	23.1	5260.3	222	156	1287.5	226.7	251.3	157.2	510.4	929.2	3588.28	18861.5	2377.04
Henan	2018	967.34	16.7	48055.9	107.6	0.517126	5972.87	48.6	3		20594.7	53775586	29038047	8257	105408	3766.02	9217.73	4903	1166.64	1.45	96.65	96.3	12.59	1520.14	0.954894	1265.1	154381
Henan	2017	1129.35	16.7	44552.8	107.8	0.501622	6094.75	40.67	2.8	83.58	19666.8	47030963	30599127	7827	104538	3407.22	8215.52	4871	1150.37	1.39	95.88	93.96	12.28	1437.62	0.967308	1228.2	119240	2675.94	506.86	16742.1	1942.73	42.1	2498.51	310.02	1267.76	435.06	42.98	9971.38	428.66	295.17	4982.01	153.32	763.43	594.52	657.37	187.08	4310.55	18452.1	2694.11
Henan	2016	1144.99	16.7	40471.8	108.1	0.484998	5539.81	43.58	3	59.31	17618.4	42805509	28407590	8058	82249	3153.47	7453.74	5056	1180.32	1.31	93.42	88.93	10.88	1398.08	0.953731	1227.3	94669	2250.44	567.59	16241.4	1731.8	3.56	1954.49	238.95	1236.09	358.04	30.77	9484.1	455.36	252.2	3698.25	153.76	533.74	555.87	547.66	120.98	4439.96	17042.7	2292.04
Henan	2015	1125.85	16.7	37002.2	108.3	0.46846	5024.13	42.46	3	46.55	15740.4	43061365	30719198	8316	68710	3016.05	6799.35	5155	1121.39	1.23	93.1	86.02	10.14	1148.95	0.935682	1200.7	74373	1738.89	568.33	15348	1114.37	11.3	1937.52	161.65	1176.96	411.13	19.68	8161.91	441.43	184.72	2782.89	204.06	417.93	416.47	371.02	192.06	4348.4	15823.3	2152.25
Henan	2014	1108.89	16.7	34938.2	108.9	0.451992	4594.18	40.01	3	94.69	14005	39383031	25589178	10056	58878	2739.26	6028.69	5149	1083.62	1.16	92.99	83.76	9.75	1089.33	0.900229	1182.4	62434	1343.18	573.96	14112.7	702.21	8.22	1427.56	106.69	981.4	319.04	28.8	7387.14	311.43	132.62	2179.36	179.93	361.8	244.04	309.47	72.56	4259.98	15809.1	2077.24
Henan	2013	1075.99	16.7	32191.3	109	0.438011	4048.73	40.24	3.1	86.88	12426.6	35987102	23969766	9934	47787	2415.45	5582.31	4982	1047.26	1.12	92.16	81.98	9.07	1024.37	0.853298	1140.2	55920	962.03	602.91	11810.5	725.59	15.86	1201.46	74.72	724.34	286.02	21.26	6719.36	179.08	109.8	1688.83	167.7	290.44	166.98	262.21	78.37	4058.98	14937.7	1881.23
Henan	2012	881.18	16.7	29599.3	110.1	0.424304	3209.98	38.3	3.1	78.08	10915.6	29676445	22062360	10168	46341	2040.33	5006.4	4964	1042.31	1.08	91.76	77.94	8.6	964.59	0.839831	1082.2	43442	825.89	690.83	9782.25	555.94	12.79	927.95	46.78	526.7	217.18	14.84	5363.65	84.67	75.54	1497.21	123.14	278.09	160.04	182.32	84.2	3769.54	15017.6	1654.64
Henan	2011	839.09	16.7	26931	111.9	0.405731	2775.28	38.41	3.4	100.68	9453.6	19239910	13382668	10404	42353	1721.76	4248.82	5124	1037.56	0.99	92.64	76.19	8.68	880.48	0.832431	1016.4	34076	720.89	717.43	7903.63	492.34	14.43	812.55	31.91	409.79	175.18	16.57	4454.87	56.39	41.26	1283.85	68.71	230.38	157.39	110.44	70.95	3512.24	13949.3	1477.76
Henan	2010	751.7	16.7	23092.4	112.5	0.385008	2213.6	38.16	3.4	46	8004.2	10529372	7302142	10254	37866	1381.32	3416.14	5178	1010.34	0.94	91.03	73.43	7.58	809	0.80858	957.4	25149	824.1	737.1	6967.9	523.1	14.7	791.4	58.9	465.9	213.4	15.1	3775	56.1	52.7	1303.8	72.2	265.1	139.2	165.6	144.3	3258.09	11950.9	1275.5
Hubei	2018	653.35	18.59	39366.6	107.8	0.603008	4765.19	36.14	2.6		18333.6	34071501	18710046	11761	142275	3307.08	7258.27	2804	1426.14	2.06	99.37	97.64	10.98	1047.48	1.02801	1054	124535
Hubei	2017	695.02	18.59	35478.1	107.8	0.593019	4505.9	37.07	2.6	63.73	17394.1	30486227	15850963	10962	115103	3248.32	6801.26	2746	1453.05	1.9	99.27	97.13	12.38	1020.48	1.03938	1018.9	110234	1118.47	260.08	11257.7	1194.84	561.96	2939.88	149.35	632.8	257.41	49.05	6793.99	788.38	242.28	4371.64	149.37	363.56	344.2	390.39	416.99	3690.3	13060.1	2459.68
Hubei	2016	719.32	18.59	32665.4	108.1	0.580969	4210.74	32.91	2.4	44.12	15649.2	26039342	13349431	8976	99316	3102.06	6422.98	2475	1467.43	1.86	99.12	96.3	12.76	897.06	1.02353	961	95157	1157.76	329.4	10522.4	939.04	475.85	2833.02	150.75	726.56	292.06	33	6446.36	806.37	151.87	3735.2	141.97	366.66	269.46	324.14	309.77	3780.8	12536.4	2192.97
Hubei	2015	712.33	18.59	29550.2	108.9	0.568524	3826.44	33.43	2.6	43.69	14003.2	29211816	16340764	8646	89231	3005.53	6132.84	2430	1393.78	1.79	98.83	94.49	11.84	874.91	0.974536	949.4	74240	826.89	346.55	10204.6	690.72	148.49	2279.82	136.93	793.46	312.49	53.19	6142.62	650.37	133.04	2714.69	111.42	213.05	179	289.46	337.12	3417.3	11532.4	2039.88
Hubei	2014	706.8	18.59	27379.2	109.7	0.55674	3471.29	37.88	3.1	77.64	12449.3	26642422	16397197	8160	77671	2566.9	4934.15	2448	1354.3	1.82	98.75	94.71	11.91	846.99	0.972133	933.3	59050	639.62	320.01	9146.53	544.16	106.52	1879.69	84.1	633.57	285.42	84.21	5560.36	451.74	94.27	1894.25	176.69	198.28	177.25	252.95	385.7	3255.95	10992.8	1925.09
Hubei	2013	696.51	18.59	24791.8	110.1	0.545094	3012.4	40.17	3.5	63.34	11035.9	22836208	13543868	7693	65357	2191.22	4371.65	2505	1336.58	1.75	98.19	95.09	11.56	823.45	0.927402	922.8	50816	538.81	306.97	8050.5	495.32	103.82	1634.91	96.38	434.72	215.13	75.94	4498.84	276.39	85.05	1593.9	93.52	136.66	144.69	177.05	348.74	3098.16	10139.2	1705.95
Hubei	2012	598	18.59	22250.5	111.3	0.535041	2358.5	42.26	3.8	137.7	9682.4	19398498	12565253	8023	58274	1823.05	3759.79	2004	1327.98	1.75	98.24	95.09	11.25	804.09	0.847528	921.2	51316	531.35	283.71	6250.09	402.88	40.39	1266.58	86.4	409.82	193.81	45	3510.61	227.73	81.35	1231.38	52.53	148.78	131.23	163.43	521.21	2848.77	9735.15	1457.95
Hubei	2011	586.05	18.59	19632.3	113.8	0.518235	2083.92	55.12	4.1	201.85	8363.3	19534601	14052334	7473	51896	1526.91	3214.74	1969	1351.02	1.49	98.25	93.89	11.17	771.74	0.713187	902.8	42510	339.21	229.07	4733.93	427.36	33.17	1030.82	82.16	397.21	212.93	30.33	2828.85	103.8	38.2	1124.1	45.05	151.77	128.5	121.26	499.64	2569.3	8538.04	1277.9
Hubei	2010	510.3	18.59	15967.6	114.8	0.497032	1601.3	55.65	4.2	156.2	7014.4	14441795	11490315	7486	42864	1011.23	2501.4	1929	1326.28	1.42	97.59	91.75	9.47	738.2	0.836422	847.8	31311	330.4	192.1	3406.8	489.4	43.2	935.3	75.6	304.2	191.3	18.7	2134.3	117.5	47.6	1084.2	39.5	160.3	92.8	115.1	484.5	2147	6726.53	1040.71
Hunan	2018	546.27	21.18	36425.8	107.8	0.560226	3792.26	40.35	3.6		15638.3	30542617	15931584	8765	183185	2860.84	7479.61	3174	1017.91	1.32	96.35	93.64	15.49	947.87	0.756261	898.5	94503
Hunan	2017	565.75	21.18	33903	108	0.54621	3541.59	44.46	4	118.64	14854.9	23170836	12862461	7733	163392	2757.82	6869.39	3883	1024.2	1.09	96.52	93.5	14.43	856.62	0.931622	867.1	77934	1579.35	436.96	9472.24	1131.12	362.82	2104.35	392.25	1341.08	355.9	60.91	5355.39	897.83	434.43	5421.34	163.86	692.73	483.88	650.22	622.58	3165.28	11879.9	2278.65
Hunan	2016	568.41	21.18	31551.4	108	0.527558	3262.75	44.94	4.2	46.99	13436.5	17692536	8550934	6677	58000	2697.88	6339.16	3523	1014.24	1.23	96.81	93.28	15.13	823.78	0.937695	829.6	67779	1329.97	499.45	8824.47	950.79	326.45	1944.41	298.28	1118.4	296.61	78.6	4906	723.5	358.19	4526.16	137.02	568.12	414.26	512.75	539.9	3725.9	11337.3	2016.59
Hunan	2015	579.15	21.18	28902.2	108.5	0.508919	3010.35	45.1	4.1	33.83	12024	19137092	10164709	5865	52147	2515.43	5728.72	3261	1038.35	1.14	97.3	92.28	13.64	791.08	0.933318	818.8	54501	1019.1	570.34	8565.41	855.73	402.18	1722.96	259.31	1152.56	292.08	88.21	4180.35	523.78	304.21	3377.65	112.75	439.95	278.88	280.05	619.58	3462	10945.8	1877.7
Hunan	2014	597.9	21.18	27037.3	109.5	0.492801	2800.11	47.29	4.1	55.42	10723.5	19943002	10888601	5353	46307	2262.79	5017.38	3402	1031.79	1.09	97.05	91.24	12.46	769.85	0.900064	807.9	44194	811.37	626.23	7157.77	724.33	248.99	1435.33	112.38	870.88	288.55	68.43	4272.14	393.97	206.05	2564.5	83.13	366.34	226.3	248.03	538.23	3266.89	10749.9	1744.86
Hunan	2013	600.99	21.18	24621.7	110.1	0.479599	2538.06	45.65	4.2	120.07	9509.5	14821196	10354112	5020	40486	2030.88	4690.89	3317	991	1.09	96.86	91.93	10.8	762.22	0.847958	799.3	41336	604.49	585.82	6289.96	565.7	149.4	1251.2	84.6	546.83	223.09	51.87	3796.15	342.12	129.25	1984.71	81.28	262.94	151.34	189.55	551.07	3099.23	10001	1564.93
Hunan	2012	567.49	21.18	22154.2	111.3	0.466486	2187.1	44.13	4.2	180.17	8318.7	12602200	9346532	4882	38381	1782.16	4119	3030	999.48	1.04	96.42	91.33	10.38	747.62	0.827118	797.6	35709	499.24	524.62	4948.11	465.53	154.37	1122.32	59.62	417.83	183.91	44.06	3319.25	296.63	116.77	1413.17	84.46	212.74	111.91	113.5	435.21	3004.21	9138.5	1367.92
Hunan	2011	551.43	21.18	19669.6	112.8	0.451031	1869.58	43.14	4.2	179.54	7209	9903796	9039967	5257	34958	1517.07	3520.76	2908	985.12	0.99	95.68	88.45	10.36	710.3	0.769217	789.5	29516	399.59	442.23	3929.06	471.6	92.27	1171.71	72.99	360.48	169.16	19.61	2654.82	195.13	102.26	1092.33	56.32	157.38	129.67	94.47	269.82	2768.03	8122.75	1239.24
Hunan	2010	505.7	21.18	16038	114.6	0.433029	1479.9	43.22	4.2	86.3	5952.6	7955989	6700401	5410	32406	1081.69	2702.48	2992	979.41	0.86	95.17	86.5	10.01	673.5	0.785098	777.4	22381	353.9	411.2	3114.2	429.8	163.9	1178.6	111.5	141.6	114.4	5.6	1965	51.5	29.2	1045	37.4	115.1	101.2	98.1	196.3	2325.5	6305.11	1038.08
Guangdong	2018	1994.14	18	97277.8	106.8	0.707033	17717.2	36.55	2.4		39501.1	646500791	437963782	170968	1923465	12105.3	15729.3	3469	3524.39	4.51	97.3	96.66	12.74	4283.04	0.536087	4170.7	793819
Guangdong	2017	1963.1	18	89705.2	107.5	0.698541	15511.5	37.13	2.5	259.69	38200.1	622868368	383810006	135869	1762227	11320.4	15037.5	3253	4071.26	3.93	97.8	96.88	15.3	4718.03	0.549037	3962.6	627834	527.8	145.34	10311.2	1616.86	35.63	3759.6	541.92	709.2	312.08	70.04	13928.2	610.94	266.82	3548.85	47.23	528.55	333.57	304.05	163.82	3712.71	35291.8	2818.82
Guangdong	2016	1957.57	18	80854.9	107.5	0.691972	14156.8	37.99	2.5	263.73	34739.1	598601986	356696021	119688	781571	10390.4	13446.1	3193	3971.72	3.89	98.06	97.43	14.2	4867.85	0.595544	3814.1	505667	541.32	163.62	9600.6	1297	38.73	3032.32	506.72	795.26	352.36	94.07	12087.4	437.16	223.49	2843.17	40.11	514.7	215.3	319.16	201.12	3781.83	32650.9	2551.82
Guangdong	2015	1948.04	18	72812.6	108	0.687068	12918.8	36.97	2.5	204.11	31517.6	643172084	379323598	111169	644310	9366.78	12827.8	3060	3913.77	3.89	98.46	97.6	13.52	4613.27	0.575545	3711.8	355939	525.89	162	8785.27	1198.73	55.84	3037.61	477.81	917.21	467	113.21	10479.4	315.51	218.14	2443.42	49.88	415.29	254.75	292.56	133.55	3425.4	30259.5	2441.85
Guangdong	2014	1973.28	18	67809.9	107.8	0.67997	11764.8	36.83	2.4	405.01	28471.1	646087011	430497463	104555	562063	8065.08	9152.64	2999	3555.4	3.82	97.26	96.64	13.28	4363.6	0.625978	3647.1	278358	366.62	248.75	7056.91	1095.51	52.31	2589.86	430.79	848.28	472.17	96.23	9527.95	250.15	164.77	2025.9	49.9	408.52	231.8	260.34	117.2	3242.42	29144.2	2341.18
Guangdong	2013	1966.98	18	62474.8	108.5	0.677565	10467.4	37.98	2.4	655.4	25453.9	636363845	455217592	100639	512640	7081.47	8411	3066	3496.53	3.68	97.47	96.89	13.08	3761.74	0.569877	3473	264265	398.45	157.46	5622.78	1061.78	71.62	2444.35	301.84	615.51	440.73	75.2	8180.01	252.05	155.62	1688.52	45.69	308.79	169.89	226.17	91.93	3047.51	26894.5	2161.1
Guangdong	2012	1303.98	18	57067.9	108.2	0.673966	6561.14	39.61	2.5	572.17	22677.1	574050767	409969693	98564	478645	6229.18	7387.86	2927	3531.36	4.14	97.62	94.93	13.42	3643.84	0.535932	3373.4	229514	340.61	82.6	4923.94	1018.99	37.36	1729.71	341.5	479.58	390.49	81.55	6789.3	175	118.24	1526.45	29.37	299.04	140.82	153.89	93.03	2847.26	25810.1	1890.9
Guangdong	2011	1238.22	18	53210.3	110	0.665017	5574.9	38.83	2.5	574	20297.5	531926569	381540762	97084	452466	5514.84	6712.4	2637	3506.32	4.29	98.39	91.3	12.9	3428.19	0.54595	3234.3	196272	302.07	74.71	4523.32	924.52	28.56	1677.16	243.28	421.94	288.2	30.59	5874.71	202.94	124.04	1608.11	40.4	279.16	127.83	189.88	107.76	2665.2	24649.6	1797.78
Guangdong	2010	1118.5	18	46013.1	112.4	0.661814	4484.3	39.3	2.5	623.4	17458.4	453191160	331704964	93756	421260	4517.04	5421.54	2428	3497.41	4.08	98.37	95.75	9.53	2875.6	0.551049	3000	152907	219	79.1	3772.5	1329.3	73.7	1820	254.6	273.6	246.2	36	4574.1	160	100.2	1908.5	18.3	255.7	129.6	231.7	141.7	2286.98	21462.7	1551.81
Guangxi	2018	386.78	23.6	20352.5	106.8	0.502233	2684.2	16.71	2.3		8291.6	32789905	29512361	5333	62723	1681.45	5310.74	2025	714.49	1.04	97.8	98.15	10.78	565.54	0.902236	588.5	44224
Guangxi	2017	398.03	23.6	18523.3	107.1	0.492119	2487.45	14.72	2.2	17.54	7813	28091189	29787470	4872	56200	1615.13	4908.55	1950	701.37	0.91	97.63	97.8	10.74	525.93	0.902583	556.7	56988	1328.69	269.08	5582.26	973.88	267.34	2005.63	245.8	663.69	248.76	54.25	3875.68	802.33	145.97	2515.8	99.79	517.74	237.78	310.42	354.23	2964.65	5822.93	1635.69
Guangxi	2016	401.39	23.6	18317.6	107.3	0.480777	2282.01	18.13	2.9	20.55	7027.3	22926413	24701018	4485	43720	1556.27	4441.7	1891	684.66	0.86	97.7	95.85	9.77	511.24	0.995497	530.7	59239	1065.07	276.39	5181.67	938.43	185.05	1849.82	223.23	759.02	201.85	72.07	3400.45	560.54	152.48	2076.47	112.32	478.42	218.55	223.03	261.94	2873.47	6816.64	1458.41
Guangxi	2015	405.41	23.6	16803.1	108.1	0.470601	2115.31	18.13	2.9	36.47	6348.1	27933976	23156571	4215	42529	1515.16	4065.51	1823	676.03	0.82	97.5	94.46	9.1	389.76	0.982822	505.5	43696	860	389.82	5209.42	736.37	236.72	1532.87	151.13	608.08	205.45	39	2905.63	350.31	110.83	1826.52	102.88	381.33	164.03	180.19	237.2	2634.3	6359.82	1358.56
Guangxi	2014	401.46	23.6	15672.9	108.5	0.460034	1800.38	18.66	3.2	14.03	5772.8	24327425	16221426	3949	37396	1422.28	3479.79	1684	644.58	0.76	94.4	92.99	9.19	377.31	0.996626	482.6	32298	630.9	337.29	4623.17	625.89	68.44	1301.57	134.63	479.42	232.13	45.43	2686.73	231.33	70.54	1456.37	86.88	308.95	140.89	164.67	218	2472.75	6065.34	1263.87
Guangxi	2013	402.99	23.6	14449.9	110.2	0.448188	1634.2	18.05	3.3	15.2	5133.1	18693257	14134242	3756	31927	1317.6	3208.67	1543	684.16	0.73	95.91	93.58	9.42	365.77	0.990247	466.6	23251	562.78	345.17	3890.05	549.59	41.56	1121.22	109.7	381.64	232.99	39.14	2450.9	151.83	50.28	1237.88	72.06	250.95	116.56	127.71	175.66	2343.58	5600.5	1134.24
Guangxi	2012	357.98	23.6	13035.1	111.3	0.435284	1280.52	18.94	3.4	35.66	4516.6	15467752	14016708	3773	31143	1166.06	2985.23	1528	664.97	0.7	95.3	93.26	9.18	349.07	0.910775	456.3	13610	370.51	322	3238.84	462.8	27.73	925.79	92.8	269.37	161.3	23.02	2209.64	135.28	34.02	995.73	58.46	175.63	80.94	113.01	111.74	2172.37	5279.26	968.17
Guangxi	2011	341.63	23.6	11720.9	112.3	0.418084	1113.54	18.81	3.5	66.98	3908.2	12457758	10898208	4650	29942	947.72	2545.28	1569	636.6	0.68	93.91	91.08	8.9	332.26	0.874463	437.2	8106	314.25	250.6	2290.99	398.3	24.84	791.75	93.19	143.04	104.71	17.83	2050.58	87.07	20.6	948.94	19.24	162.18	72.47	94.37	105.7	2047.23	4851.37	823.95
Guangxi	2010	316.7	23.6	9569.85	114.2	0.4	952.7	19.07	3.7	68.6	3312	9603073	8135833	5327	27973	771.99	2007.59	1498	604.35	0.64	94.65	92.35	8.07	311.2	0.672108	413.5	5117	242.4	191.9	1944.9	404	22.3	842.5	84	139.7	85.6	19.7	1676.6	57.7	19.1	878.2	22	175.4	74.1	63.5	113.8	1675.06	3860.46	651.22
Hainan	2018	99.58	3.4	4832.05	105.8	0.591006	758.74	5.51	2.3		1717.1	4488487	8245043	2707	92793	752.67	1691.3	2460	196.8	0.46	97.04	96.74	12.67	187.47	0.821423	225.7	6451
Hainan	2017	100.86	3.4	4462.54	107	0.579914	674.4	5.47	2.3	3.49	1618.8	4365906	6008149	2442	76089	674.11	1443.97	2070	161.68	0.28	98.4	98.32	13.54	172.01	0.855577	209.6	4564	60.61	6.88	134.72	107.24	34.38	486.03	108.18	47.32	84.09	0.73	2285.25	27.92	32.31	472.57	8.77	81.9	84.81	150.39	30.29	993.25	528.28	470.01
Hainan	2016	101.18	3.4	4053.2	107.5	0.568157	616.17	5.06	2.4	2.19	1453.7	2125799	9222631	2660	76039	637.51	1376.48	2050	156.19	0.25	97.41	97.34	11.35	158.46	0.89815	201	3658	56.87	9.71	100.69	111.76	67.24	467.06	88.41	53.17	135.46	1.92	2117.99	33.03	38.29	399.35	10.08	62.46	57.28	63	18.6	977.63	482.5	424.5
Hainan	2015	100.36	3.4	3702.76	107.8	0.551043	574.81	4.76	2.3	3.8	1325.1	3743036	10223929	3111	31174	627.7	1239.43	2045	168.35	0.24	98.64	97.77	11.25	187.87	0.93748	196.3	3127	58.59	7.57	118.95	118.54	79.09	421.79	79.75	34.62	144.62	1.91	1952.95	16.47	10.84	241.57	4.99	41.69	30.61	69.18	17.48	881.7	485.85	390.41
Hainan	2014	101.52	3.4	3500.72	108.5	0.538206	502.78	4.25	2.3	15.28	1224.5	4416742	11445918	3038	27888	555.31	1099.74	2069	153.4	0.22	98.1	96.49	11.97	182.39	0.984027	191.7	2416	47.39	25.49	166.68	147.44	109.21	351.24	27.67	54.4	135.21	1.59	1663.09	16.43	11.84	194.97	0.84	44.18	27.08	65.89	21.59	832.76	514.4	362.77
Hainan	2013	98.76	3.4	3177.56	109.9	0.527374	437.7	3.94	2.2	31.46	1090.9	3706486	11278948	3105	26994	481.01	1011.17	1946	152.2	0.21	98.38	94.59	11.48	174.43	0.942215	220	2359	26.49	22.22	225.19	107.83	79.84	278.68	28.13	32.8	175.67	5.48	1405.26	8.64	8.15	186.26	1.56	23.09	13.29	60.6	8.73	756.3	472.38	326.11
Hainan	2012	90.08	3.4	2855.54	109.1	0.51522	353.75	3.63	2	29.91	950.2	3136100	11185996	3105	27072	409.44	911.67	2079	151.7	0.21	97.74	92.15	11.6	161.63	0.929524	205.2	1824	40.81	30.25	191.59	114.72	57.8	143.18	34.92	47.89	187.02	0.55	1030.77	15.68	4.96	154.65	4.8	31.08	21.68	20.17	12.85	711.54	521.15	283.32
Hainan	2011	85.13	3.4	2522.66	112	0.505131	306.14	2.85	1.7	34.01	822.5	2541616	10214420	2960	22066	340.12	778.8	2639	174.3	0.2	96.09	93.59	10.76	152.09	0.822536	186.2	1489	24.21	14.9	132.56	119.59	30.68	100.29	29.07	7.05	148.42	6.37	779.24	4.44	3.67	108.02	0.47	29.2	36.74	46.22	36.11	659.23	475.04	239.46
Hainan	2010	81.3	3.4	2064.5	116	0.498274	250	4.77	3	23.2	663.8	2320330	6328247	4171	25886	270.99	581.34	2739	173	0.14	89.43	82.44	8.61	135.4	0.92394	166.9	1019	21.4	4.5	88.6	84.6	13.9	164.1	17.6	5.8	109.3	5.4	530.6	14.1	1.8	113.9	1.5	25.5	18.7	41.6	54.2	539.83	385.21	185.79
Chongqing	2018	391.2	8.23	20363.2	106	0.655061	3064.3	13.09	3		7977	51354473	27662440	6299	110686	2265.54	4540.95	2026	616.99	0.95	98.28	97.39	9.51	662.45	0.909088	678.3	72121
Chongqing	2017	406.39	8.23	19424.7	109.3	0.640976	2834.06	14.26	3.4	68.67	8067.7	42595258	24005849	5739	94558	2252.38	4336.28	2017	599.87	0.94	98.05	96.37	11.5	628.33	0.956577	640.3	64648	510.76	158.79	5257.22	465.55	6.81	1954.8	106.22	218.41	153.64	8.33	4412.09	239.71	45.42	3295.63	38.7	292.69	138.85	135.57	97.85	1300.33	6587.08	1997.53
Chongqing	2016	412.88	8.23	17740.6	110.7	0.625984	2665.05	15.68	3.7	57.81	7271.4	40654379	22099258	5555	88065	2227.91	4001.81	1953	566.12	0.85	97.13	96.11	10.7	605.92	0.903159	604.8	59518	455.27	200.94	4720.48	480.07	4.36	1630.68	90.85	224.18	160.32	12.16	4346.1	244.83	30.79	2839.78	44.68	243.47	131.73	112.75	74.65	1324.66	6183.8	1715.12
Chongqing	2015	415.61	8.23	15717.3	111	0.609214	2493.39	14.26	3.6	139.17	6424	55186832	19280013	5009	78845	2154.83	3792	1904	529.92	0.77	96.87	95.34	11.03	544.41	0.876742	588.5	82791	441.38	285.65	3950.82	462.02	10.08	1436.52	82.43	253.44	255.25	21.59	4429.9	174.34	33.49	1926.8	35.55	178.88	108.34	142.05	124.68	1168.7	5557.52	1511.85
Chongqing	2014	414.47	8.23	14262.6	110.9	0.596122	2258.64	13.42	3.5	282.44	5710.7	63400799	32030779	5147	67517	1922.02	3304.39	1872	506.89	0.69	96.78	94.27	11.18	532.23	0.845734	575.8	55298	414.19	282.62	3214.97	413.67	4.52	1202.72	57.84	210.18	194.94	3.73	4382.42	103.22	29.75	1325.27	25.3	162.44	90.66	83.19	83.79	1076.72	5175.8	1353.26
Chongqing	2013	402.02	8.23	12783.3	112.3	0.583502	1960.3	12.07	3.4	94.1	5055.8	46795899	21896265	5397	58841	1693.24	3062.28	1847	491.22	0.62	96.25	93.09	11.57	497.76	0.836604	539.5	49036	410.7	203.35	2671.45	446.18	4.34	1012.65	87	177.89	106.21	3.54	3708.69	91.92	17.54	1033.44	44.45	134.64	71.76	91.47	118.01	1016.74	4632.15	1180.14
Chongqing	2012	353.19	8.23	11409.6	113.6	0.569779	1533.58	12.43	3.3	59.89	4403	38567582	14636001	4461	53694	1703.49	3046.36	1832	447.83	0.6	93.84	93.32	9	469.89	0.770138	496.5	38924	375.36	167.68	2268.62	372.92	48.56	834.99	80.38	112.31	59.52	2.54	2991.42	92.02	15.93	858.5	68.11	109.3	52.71	115.33	109.97	940.01	4981.01	994.17
Chongqing	2011	337.2	8.23	10011.4	116.4	0.550188	1298.77	12.96	3.5	108.61	3782.3	19831648	9375986	3985	45194	1488.33	2570.24	1830	429.27	0.54	93.41	93.03	8.8	427.48	0.809285	458.5	32039	323.63	148.29	2056.1	277.78	300.52	714.69	47.78	80.96	45.41	2.52	2298.25	23.43	14.85	770.01	33.07	90.9	44.81	58.21	142.15	844.52	4690.46	852.58
Chongqing	2010	266.4	8.23	7925.58	117.1	0.529983	897.7	13.02	3.9	149.1	3051.1	7488937	4938137	4827	34885	952.07	1709.04	1860	412.3	0.51	94.05	92.02	7.23	391.9	0.880309	406.2	22825	276.1	137.1	1754.4	287.1	186.2	645.3	76.7	91.5	36.1	3.7	1962.6	60.4	11	776	11.4	121.2	44.9	53.1	154.2	685.38	3697.83	661.29
Sichuan	2018	780.64	48.14	40678.1	108	0.522959	5960.54	53.31	3.5		18254.5	50367690	39553447	12502	125557	3911.01	9707.5	3068	1101.81	1.78	95.7	93.7	13.18	1662.09	0.877901	1667.7	152987
Sichuan	2017	792.21	48.14	36980.2	108.1	0.50795	5387.26	55.78	4	22.71	17480.5	37553430	30552628	11462	112797	3577.99	8694.76	2962	1213.03	1.61	94.91	91.22	14.46	1519.03	0.690691	1526.4	167484	1491.91	423.84	6916.5	1707.11	75.84	4492.62	286.66	463.59	410.35	27.69	8366.92	535.48	92.51	4784.24	69.47	711.23	479.34	319.12	247.65	4365.11	11576.2	2838.35
Sichuan	2016	787.53	48.14	32934.5	107.8	0.492133	4946.33	56.26	4.2	23.92	15601.9	27947617	21358634	10370	94193	3388.85	8008.89	2901	1056.64	1.48	93.07	91.78	12.9	1379.77	0.978119	1440.6	142522	1190.04	419.54	5910.91	1773.41	23.86	3737.95	292.87	508.15	354.52	21.3	8543.06	401.15	96.16	3977.06	60.89	579.33	402.13	234.75	284.86	4005.42	11058.8	2472.96
Sichuan	2015	795.47	48.14	30053.1	107.9	0.476841	4643.53	54.64	4.1	53.31	13877.7	33092898	18095662	10594	88409	3355.44	7497.51	1902	969.96	1.34	93.05	92.46	13.52	1250.06	0.90892	1378.6	110746	868.66	517.2	5193.37	1585.07	64.08	3087.71	267.36	573.91	424.92	22.98	7992.77	274.35	151.92	3255.38	60.76	483.74	310.59	203.59	187.54	3745.3	11039.1	2321.38
Sichuan	2014	808.75	48.14	28536.7	108.5	0.463022	4242.97	54.36	4.2	95.07	12393	44839133	25363837	10253	82752	3061.07	6796.61	3068	950.54	1.25	91.12	90.89	14.22	1191.62	0.832818	1329.4	91167	608.94	423.12	4991.1	1538.88	13.5	2979.83	91.83	577.66	371.87	27.67	7546.91	235.58	83.11	2723.12	55.01	411.69	208.02	183	247.74	3594.17	11852	2225.44
Sichuan	2013	846.25	48.14	26392.1	110	0.448995	4003.47	42.87	4.1	96.65	11001	41949056	22625602	9147	72490	2784.1	6220.91	2900	871.35	1.19	91.76	89.68	14.59	1124.07	0.79514	1282	82453	527.56	443.19	4940.71	1378.95	14.38	2131.66	103.28	449.11	356.37	62.45	6479.11	135.55	38.23	2361.64	37.22	301.85	167.25	194.37	203.24	3425.61	11540.9	2038.17
Sichuan	2012	640.89	48.14	23872.8	112.6	0.435364	2699.78	40.67	4	41.32	9622	38469065	20674532	9107	64045	2421.27	5450.99	2866	822.77	1.13	92.04	87.96	13.34	1073.68	0.819534	1240.9	66312	443.04	465.73	4327.53	1280.98	33.68	2086.56	66.53	324.86	253.58	46.41	5017.53	110.86	60.25	1801.76	60.35	202.24	149.91	162.8	145.38	3297.21	10550.5	1782.75
Sichuan	2011	614.02	48.14	21026.7	115	0.418261	2268.95	36.93	4.2	127.35	8290.8	29027285	18696884	10026	57419	2044.79	4674.92	2782	812.64	1.02	91.83	87.09	12.6	998.81	0.694473	1169.1	49734	361.6	409.23	3893.19	1048.09	11.53	1742.75	79.87	223.83	155.31	31.78	3993.87	135.45	44.58	1371.86	31.63	208.39	123.99	140.64	214.64	2983.51	9491.05	1538.08
Sichuan	2010	570.6	48.14	17185.5	115.1	0.40174	1840.5	34.56	4.1	99.9	6884.8	18840625	13853239	12050	54383	1561.67	4257.98	2743	804.48	0.96	90.8	84.39	9.65	861.9	0.75709	1051.9	40230	473.4	437	3368.7	1000.4	138.8	1576.2	111.8	163	121.1	10.6	3157.5	111.3	25.9	1548.8	63.1	264.4	150.2	157	237.5	2482.89	7431.45	1240.73
Guizhou	2018	308.54	17.6	14806.5	109.1	0.475278	2391.53	15.06	3.2		3971.2	5123389	2479467	1891	45303	1726.85	5029.68	2412	361.74	0.5	96.68	87.25	10.96	490.09	0.796463	432	44508
Guizhou	2017	315.22	17.6	13540.8	110.2	0.460335	2235.53	14.9	3.2	29.46	4154	5793711	2368602	1671	31251	1613.84	4612.52	2302	312.95	0.43	96.54	87.74	11.02	446.91	0.862975	410.4	34610	928.75	336.59	1713.2	488.5	36.78	2334.31	139.51	317.55	221.01	17.87	3644.84	420.49	44.07	3653.35	71.41	507.62	253.41	319.78	54.82	2139.97	4260.48	1169.47
Guizhou	2016	310.48	17.6	11776.7	110.5	0.441632	2022.59	14.78	3.2	43.92	3709	4742792	956825	1511	23719	1561.34	4262.36	2182	289.97	0.4	96.03	85.66	11.36	323.94	0.856873	389.8	25315	457.32	525.59	1723.13	484.73	17.12	1779.92	67.01	273.8	227.79	13.61	3479.44	324.03	32.38	2960.44	49.15	326.25	171.74	261.98	28.56	1944.32	3715.64	955.44
Guizhou	2015	307.47	17.6	10502.6	110.7	0.420113	1804.2	14.49	3.3	15.71	3283	9948624	2272794	1662	18147	1503.38	3939.5	2396	257.63	0.35	95.43	84.06	11.27	297.26	0.767845	372.7	18295	330.91	339.24	1204.78	417.99	20.09	1588.86	45.28	193.69	160.25	7.73	3469.83	187.01	24.19	2373.09	48.72	267.66	74.27	165.9	26.05	1712.7	3315.58	833.44
Guizhou	2014	304.75	17.6	9266.39	110.8	0.400228	1589.59	14.09	3.3	34.38	2936.9	9397257	1374069	1515	15472	1366.67	3542.8	2393	246.18	0.33	94.47	76.3	10.61	274.32	0.799734	354.8	22467	135.6	236.06	1215.88	423.2	6.65	1319.85	14	105.59	106.97	2.92	2989.71	81.37	15.15	2002.14	11.81	205.42	35.29	87.32	30.82	1311.08	3140.88	717.69
Guizhou	2013	296.71	17.6	8086.86	112.5	0.378355	1387.05	13.66	3.3	4.5	2601.2	6885975	1404126	1386	11856	1206.41	3082.66	3406	240.67	0.31	92.86	74.86	9.6	254.68	0.742918	344.7	17405	88.29	328.63	1077.04	323.53	0.61	1019.99	8.03	90.02	73.88	2.08	2518.26	36.91	20.47	1526.05	7.03	123.56	20.02	74.6	34.61	1031.7	2686.52	590.69
Guizhou	2012	269.5	17.6	6852.2	113.6	0.364237	1093.09	12.56	3.3	9.58	2266.3	4952229	1679329	1688	7670	1014.05	2755.68	3324	250.35	0.25	92.07	71.35	8.8	231.67	0.705599	329.3	11296	78.96	279.76	1020.26	253.34	10.93	756.22	6.38	76.3	47.03	2.01	1859.31	30.61	8.85	1069.79	10.49	117.19	19.63	50.66	22.08	891.91	2217.06	460.48
Guizhou	2011	241.05	17.6	5701.84	115	0.349668	856.84	12.51	3.6	14.96	1899.9	2985087	1902492	2029	5681	773.08	2249.4	3502	244.94	0.24	91.55	71.56	8.7	210.71	0.711645	314.1	8351	83.21	407.78	792.42	317.23	24.92	588.94	15.49	35.77	41.32	0.85	1148.43	10.47	7.32	636.63	4.79	54.28	15.45	20.49	30.13	726.22	1829.2	365.13
Guizhou	2010	224.3	17.6	4602.16	112.8	0.338028	669.1	12.18	3.6	11.4	1531.6	1920180	1226621	1936	4132	533.73	1631.48	3266	241.13	0.23	94.1	69.72	8.46	190.3	0.742739	293.5	4414	71.3	389.1	438.6	296.8	11.2	518.5	46.7	17.3	21.8	6.2	782.1	5.8	7.8	350.5	5.6	48.7	17.8	21.3	47.9	625.03	1516.87	283.19
Yunnan	2018	427.03	38.33	17881.1	108.9	0.478054	3181.42	20.88	3.4		6826	12810498	17047467	4343	54369	1994.35	6075.03	3021	424.86	0.7	96.6	77.31	12.97	440.23	0.786318	506.9	36515
Yunnan	2017	422.41	38.33	16376.3	109.5	0.466778	2869.29	19.81	3.2	8.67	6423.1	11466510	11984599	4366	37382	1886.17	5712.97	3000	415.19	0.61	96.71	75.93	13.6	420.12	0.874895	491.3	28695	1268.03	376.9	1840.69	631.25	93.79	3741.71	136.02	382.8	358.58	8.75	4764.56	70.33	27.66	3035.39	71.09	584.85	288.1	310.14	945.33	2388.55	4089.37	2123.68
Yunnan	2016	418.98	38.33	14788.4	108.7	0.45022	2491.73	20.1	3.6	5.5	5722.9	11490314	8412046	4087	33005	1812.29	5018.86	2995	394.76	0.6	96.66	78.78	13.17	413.78	0.754379	479.1	23709	951.48	378.83	1616.32	855.05	2.1	2577.49	228.48	274.48	232.4	10.23	5484.08	60.02	18.13	2022.09	59.23	438.75	215.54	186.1	508.62	2242.22	3891.2	1806.22
Yunnan	2015	414.66	38.33	13619.2	108.7	0.433361	2149.82	19.47	4	20.12	5103.2	16615633	7875646	3901	32720	1808.1	4712.83	2943	381.42	0.62	97.33	76.79	12.62	291.15	0.809431	468.3	17603	792.4	427.17	1526.94	1128.97	1.89	1815.17	63.84	278.56	247.76	9	4618.15	118.01	22.11	1485.04	54.46	297.49	139.3	176.6	297.77	2098.2	3848.26	1574.77
Yunnan	2014	419.57	38.33	12814.6	108.1	0.417268	1909.34	19.19	4	25.93	4632.9	18787465	10819957	4046	25253	1698.06	4437.98	2853	356.95	0.73	97.85	76.18	12.36	279.23	0.804602	462.6	13343	512.78	383.23	1537.15	866.55	1.6	1538.93	75.84	265.83	223.99	6.96	4117.86	78.81	32.15	1138.68	59.56	236.28	101.53	194.14	126.67	2027.94	3898.97	1389.66
Yunnan	2013	428.13	38.33	11832.3	112.1	0.404737	1786.7	18.09	4	24.21	4112.6	15671378	9632181	4262	24097	1611.3	4096.51	2415	350.07	0.52	97.92	71.53	11.61	268.62	0.760208	458	11512	338.44	458.93	1454.93	953.51	7.46	1135.22	76.34	253.7	182.19	6.25	3529.99	58.61	36.32	847.06	41.24	208.75	83.94	147.79	147.62	1895.16	3763.57	1182.14
Yunnan	2012	392.67	38.33	10309.5	113	0.393003	1454.05	17.44	4	17.77	3597.9	10017371	10996361	3956	22561	1338.15	3572.66	4029	353.1	0.49	94.32	66.46	10.25	253.76	0.708012	452.2	9260	204.25	363.01	1223.39	952.03	5.98	780.55	59.7	234.91	168.23	4.94	2447.37	53.2	30.38	787.65	27.01	184.92	70.46	114.32	118.83	1654.55	3450.72	968.48
Yunnan	2011	350.07	38.33	8893.12	113.7	0.367955	1176.29	15.99	4.1	11.79	3105.9	9472454	6556319	3919	20641	1111.16	2929.6	3811	323.6	0.46	95.09	74.21	10.06	238.66	0.615723	443.4	7150	153.92	262.05	988.34	783.13	65.11	904.01	49.21	254.25	116.92	4.11	1640.67	40.98	33.54	471.55	18.17	125.53	62.18	100.5	116.86	1411.01	2994.3	786.02
Yunnan	2010	322.8	38.33	7224.18	112.3	0.347023	930.5	15.69	4.2	11.3	2555.8	7605767	5824353	3833	17949	871.19	2285.72	3795	299.26	0.4	96.5	76.4	9.74	225.1	0.743299	414.8	5645	225.9	251.4	758.1	756.8	6.8	977.6	51.8	123.1	82.1	4.9	1222.5	14.5	7.8	632.3	8	181.2	67.1	50.8	106	1108.38	2604.07	619.42
Xizang	2018	36.89	122.8	1477.63	109.1	0.311047	409.17	2.11	2.8		597.6	428423	294755	266	2639	230.35	1970.68	1750	68.21	0.08	85.9	55.05	7.72	36.64	0.856522	43.9	1469
Xizang	2017	33.3	122.8	1310.92	110	0.308605	356.85	1.95	2.7	3.46	523.3	433286	430164	252	3031	185.83	1681.94	1232	67.48	0.07	92.8	56.77	10.43	33.7	0.647514	40	1097	111.63	20.63	79.13	299.32	11.2	581.72	9.02	32.78	26.15	1.48	224.16	20.1	5.53	276.04	18.85	48.15	27.98	33.1	148.63	125.9	102.16	411.49
Xizang	2016	31.51	122.8	1151.41	110.1	0.296073	320.89	1.84	2.6	1.05	459.4	471725	310197	236	2259	155.99	1587.98	2624	81.4	0.11	67.57	52.99	6.2	15.08	0.650923	36.8	712	88.05	48.25	38.25	200.85	4.02	542.3	11.42	13.99	21.95	4.89	176.55	17.31	7.26	193.52	7.97	39.47	17.39	26.17	136.41	118.76	86.44	342.73
Xizang	2015	33.39	122.8	1026.39	111	0.277778	323.04	1.77	2.5	1.1	408.5	586909	326930	221	1997	137.13	1381.46	1750	56.5	0.1	88.06	79.98	9.05	12.38	0.667298	34.3	309	73.42	74.98	28.85	157.04	0.65	346.88	8.18	14.5	14.57	46.23	129.48	6.14	10.71	143.81	11.68	31.52	14.35	17.82	164.85	99.2	69.88	306.31
Xizang	2014	32.54	122.8	920.83	110.8	0.257862	198.39	1.69	2.5	1.4	364.5	2100866	154080	255	1328	124.27	1185.51	1857	64.5	0.06	89.07	57.13	8.43	11.59	0.640004	33	248	48.19	52.41	62.06	232.24	5.02	209.53	6.55	9.17	28.12	12.63	136.85	10.41	11.27	75.06	17.69	28.82	14.18	12.77	101.3	93.74	66.16	270.68
Xizang	2013	31.02	122.8	815.67	112.1	0.237179	177.74	1.63	2.5	1.85	322.2	3269050	50359	240	1311	95.02	1014.31	1820	34	0.04	96.95	38.62	7.7	10.48	0.643732	30.6	203	39.29	63.24	47.39	170.6	6.02	164.98	4.53	18.83	25.04	9.17	79.93	10.17	9.59	81.85	4.22	30.6	6.95	21.43	88.2	86.83	61.16	231.76
Xizang	2012	25.19	122.8	701.03	111.8	0.227273	128.5	1.64	2.6	6.53	277.9	3355184	68960	208	1131	86.58	905.34	1655	59.81	0.04	75.39	29.79	8.59	9.86	0.661156	27.6	170	24.2	42.97	44.81	90.73	38.81	136.63	12.74	14.82	24.67	2.44	57.97	10.53	3.24	46.89	4.75	18.43	7.85	14.06	73.95	80.38	55.35	187.5
Xizang	2011	23.32	122.8	605.83	112.7	0.227723	114.56	1.04	3.2	4.78	237.5	1182849	175519	298	726	54.76	758.11	515	57.5	0.04	91.93	83.44	9.02	8.03	0.684817	24.9	263	24.15	15.28	34.76	65.14	31.18	146.07	5.96	3.43	13.35	0.47	52.05	1.69	0.79	43.55	1.76	15.92	7.09	11.72	41.94	74.47	48.18	160.61
Xizang	2010	22.2	122.8	507.46	112.3	0.226667	108.9	2.08	4	1.4	192.4	771029	65038	264	534	36.65	551.04	575	31.2	0.03	97.42	79.83	20.91	6.8	0.539007	23.5	162	23.6	20.3	35.5	56	22.4	115.5	11.1	6.5	14.7	0.8	45.8	1.8	1.8	25.3	1.3	11.7	3.7	6.9	58	68.72	39.73	124.19
Shanxi	2018	493.17	20.56	24438.3	108.3	0.581263	3535.69	24.12	3.2		8938.3	31595233	21709649	5856	118786	2243.14	5302.44	4450	483.89	0.86	95.49	96.19	13.72	733.74	0.890994	674.4	76512
Shanxi	2017	510.39	20.56	21898.8	108	0.567927	3310.49	23.44	3.3	61.85	8236.4	24543806	15658992	5629	80039	2006.69	4833.19	4101	447.67	0.79	95.95	93.61	15.63	706.86	0.916699	619.8	98935	1831.35	685	3782.9	1220.46	30.78	1891.16	224.95	655.7	286.7	19.58	5342.72	328.18	203.53	5705.47	148.56	584.78	347.36	391.76	138.44	1830.62	8691.79	2217.97
Shanxi	2016	511.39	20.56	19399.6	107.6	0.55337	3051.27	22.74	3.3	137.93	7367.6	15837561	14109662	5953	56081	1833.99	4389.37	4240	445.18	0.68	95.61	94.66	16.01	577.27	0.981596	599.6	69611	1421.75	673.38	3659.04	1253.07	29.87	1584.62	225.49	643.54	250	22.91	5127.38	259.42	215.54	4026.49	125.78	424.73	307.26	348.82	226.18	1776.29	7598	1943.2
Shanxi	2015	511.84	20.56	18021.9	107.9	0.539151	2851.98	22.35	3.4	224.22	6578.1	14788759	15709745	6017	51571	2059.95	4376.06	4031	404.99	0.65	97.12	94.73	15.51	544.22	1.0133	580.3	74904	1239.5	1080.8	3596.91	847.6	98.63	1439.53	188.82	694.78	246.31	14.42	4760.27	171.06	191.8	2806.86	82.13	299.31	243.47	273.6	306.45	1673.2	7344.62	1780.85
Shanxi	2014	516.52	20.56	17689.9	109.7	0.525828	2662.41	22.35	3.3	110.26	5918.7	13929798	13434686	6782	44734	1890.4	3962.5	5474	379.42	0.62	96.31	95.08	15.85	516.14	0.942276	574.2	56235	891.35	1088.66	3379.58	735.78	126.86	987.6	164.29	652.7	298.66	31.87	5168.45	245.65	338.3	2030.1	77.37	221.65	227.71	203.57	321.78	1635.85	7993.39	1645.65
Shanxi	2013	505.33	20.56	16205.5	111	0.513018	2409.42	21.06	3.3	45.83	5245	10225657	9902404	6443	36629	1748.33	3665.07	5541	370.84	0.58	96.52	93.75	16.27	493.04	0.867247	571.7	57287	682.52	1268.72	2882.83	579.67	290.35	900.77	85.6	449.23	266.31	34.35	4655.01	174.91	162.15	1640.42	54.19	201.78	181.4	146.72	227.23	1526.05	7507.34	1452.79
Shanxi	2012	411.22	20.56	14453.7	112.9	0.500133	1805.55	19.48	3.2	34.29	4581.6	8652264	6146768	5983	31130	1600.69	3323.8	5483	380.48	0.54	96.15	94.11	15.58	466.36	0.834588	547.5	43608	496.08	1041.76	2338.59	371.22	581.24	805.41	86.32	337.5	171.4	29	3733.84	113.9	119.35	959.22	66.94	166.13	133.85	90.98	401.81	1370.16	6847.41	1226.46
Shanxi	2011	393.7	20.56	12512.3	113.9	0.472883	1536.97	20.91	3.6	32.66	3900.6	7035026	7612245	5765	19888	1500.18	2930.81	5821	375.9	0.5	95.72	92.09	15.59	433.11	0.891894	540.3	32227	393.16	892.24	1877.02	303.59	320.26	809	62.65	272.83	128.09	2.9	2306.47	110.73	56.03	1030.45	31.37	155.35	119.31	54.87	504.74	1220.9	5857.92	1077.67
Shanxi	2010	364.8	20.56	10123.5	114.6	0.457564	1215	21.42	3.9	29.5	3257.5	6208215	5893466	5378	18044	958.21	2218.83	5506	371.09	0.48	99.39	90.39	12.64	400.1	0.875165	474.2	22949	290.2	691.5	1543.2	378.4	203	739.6	79.4	139.9	91.8	3.3	1827.7	67.9	81.2	982.9	26	179.2	83.3	41.6	513.5	988.45	4558.97	887.13
Gansu	2018	246.68	45.44	8246.07	106.3	0.477057	1730.65	9.95	2.8		3428.3	2210801	3802225	2342	23617	871.05	3772.23	3237	355	0.51	97.9	90.91	11.87	299.3	0.919741	331.6	27882
Gansu	2017	259.22	45.44	7459.9	103.6	0.463823	1623.94	9.65	2.7	4.8	3426.6	1709788	3116545	2061	20197	815.73	3304.44	4066	360.96	0.49	98.81	90.56	10.52	288.23	0.929069	320.2	24448	406.46	87.27	540.79	371.29	192.52	956.64	53.13	184.64	102.75	6.2	1366.49	94.07	38.74	777.3	81.49	151.73	105.27	130.94	180.04	896	1763.44	811.41
Gansu	2016	260.96	45.44	7200.37	107.6	0.446743	1495.69	9.77	2.2	7.45	3184.4	4062563	2770418	2079	7529	786.97	3150.03	4076	342.16	0.47	97.93	88.15	9.16	200.91	0.970163	314.4	20276	701.98	178.85	1315.18	722.86	1007.64	1100.04	105.35	488.58	195.62	22.51	1433.75	145	79	1073.57	147.46	294.28	155.09	292.07	205.17	1027.73	1757.53	776.35
Gansu	2015	261.76	45.44	6790.32	108.1	0.431923	1385.14	9.48	2.1	21.39	2907.2	5811811	2140205	2130	7657	743.86	2958.31	4049	392.05	0.45	97.28	85.77	9	197.01	0.985196	307.9	14584	557.48	306.37	1232.45	762.72	1136.86	814.89	72.5	479.26	170.04	13.29	1284.88	126.58	58.45	762.6	159.8	205.27	102.24	204.48	304.08	996	1778.1	730.88
Gansu	2014	264.74	45.44	6836.82	108.9	0.416827	1247.26	9.71	2.2	34.48	2668.3	5329482	3311133	2282	6764	672.67	2541.49	3682	380.79	0.42	94.95	83.48	9.67	193.86	0.867222	302.6	12020	430.41	403.6	1356.76	905.09	870.95	793.74	55.39	289.03	105.34	17.24	1186.62	77.56	66.23	608.13	86.37	107.19	69.25	140.88	314.34	939.21	2263.2	681.34
Gansu	2013	256.65	45.44	6330.69	110.8	0.401239	1109.04	9.3	2.3	30.32	2368.8	4677322	5558785	2229	6510	607.27	2309.62	3916	372.12	0.38	93.68	80.22	10.36	188.55	0.870991	297.1	10976	253.01	453.55	1110.43	770.32	875.73	434.16	49.75	219.93	78.91	9.58	1176.62	57.99	39.06	481	72.11	92.6	52.37	121.04	179.8	879.87	2155.22	607.37
Gansu	2012	211.33	45.44	5650.2	112.6	0.38751	810.79	9.8	2.7	15.59	2064.4	3573545	5327207	2262	6979	520.4	2059.56	4369	370.44	0.36	92.77	77.81	10.04	183.62	0.826036	293	8261	171.06	339.51	970.87	634.24	793.2	306.59	32.17	138.7	61.89	11	915.17	28.64	32.56	367.48	43.71	64.76	38.17	52.6	142.7	780.5	2070.24	529.85
Gansu	2011	199.29	45.44	5020.37	112.5	0.371685	643.28	10.78	3.1	17.54	1772.9	2158779	6569800	2177	6394	450.12	1791.24	3824	373.81	0.35	92.5	75.62	9.76	177.86	0.689302	291.1	5287	128.58	213.72	735.01	486.43	480.76	252.51	32.49	101.6	42.22	10.39	688.69	15.4	23	261.07	17.92	63.83	49.18	36.14	326.86	678.75	1923.95	453.88
Gansu	2010	194.3	45.44	4120.75	111.8	0.361328	568.9	10.72	3.2	18.8	1435.5	1637785	5765168	2116	6289	353.58	1468.58	3793	398.22	0.34	91.57	74.29	8.1	171.1	0.765804	290.2	3558	139.4	135.9	521.7	554.7	325.2	208.6	23.1	64.3	26.8	3.3	505	25.9	24.8	140.6	14.1	68.4	42.5	27	307	599.28	1602.87	382.1
Qinghai	2018	62.72	72.23	2865.23	107.2	0.543947	529.4	4.65	3		835.6	470106	257069	519	7874	272.89	1647.43	2804	102.81	0.12	99	94.69	14.57	100.35	1.01849	99.4	4439
Qinghai	2017	63.35	72.23	2624.83	107.3	0.5301	478.19	4.67	3.1	3.96	839	424174	231576	470	7699	246.2	1530.44	2777	101.31	0.11	98.93	94.19	14.37	95.57	1.04005	94	3181	127.98	98.15	731.14	369.16	97.44	730.46	88.85	41	40.55	1.01	709.41	71.86	11.64	475.42	8.24	56.24	39.76	62.98	122.27	242.04	777.56	384.85
Qinghai	2016	63.09	72.23	2572.49	108	0.51602	419.64	4.58	3.1	19.01	767.3	1370061	159143	440	7527	238.51	1524.8	2710	97.43	0.1	99.21	87.55	14.49	90.87	1.0767	97.9	3284	147.51	96.96	647.01	443.01	101.53	589.92	76.02	32.23	30.13	4.8	638.85	42.46	39.53	327.42	6.15	64.41	26.08	44.71	169.32	224.69	901.68	348.67
Qinghai	2015	62.71	72.23	2417.05	108.2	0.503401	384.07	4.44	3.2	2.68	691	1641967	292505	404	7396	267.13	1515.16	2692	98.45	0.1	99.06	85.96	13.25	69.94	1.07641	95.6	2590	143.34	204.08	647.62	449.34	157.11	419.85	80.21	40.56	19.68	1.64	484.43	45.74	11.25	236.53	4.66	56.07	25.13	27.15	156.26	212.2	893.87	313.81
Qinghai	2014	63.19	72.23	2303.32	109.2	0.497427	358.31	4.22	3.2	4.22	620.8	1127899	589989	363	3095	251.68	1347.43	2604	94.97	0.09	99.71	88.81	14.4	65.74	0.975555	93.3	1534	128.13	166.97	699.88	334.81	75.14	446.77	15.03	22.98	18.93	0.77	462.3	47.77	6.88	230.04	10.51	50.84	13.19	20.25	110.03	219.03	954.27	280.43
Qinghai	2013	64.19	72.23	2122.06	110.8	0.484429	330.46	4.23	3.3	9.12	549.6	847264	555479	370	2981	223.86	1228.05	2924	94.97	0.09	99.08	84.76	14.47	62.75	0.959819	89.7	1099	98.46	134.03	631.9	307.07	82.77	290.4	3.55	17.38	20.06	3.24	385.51	71.11	3.52	112	2.75	49.59	10.9	36.22	100.61	207.59	912.68	238.97
Qinghai	2012	61.69	72.23	1893.54	112.3	0.474695	287.98	4.09	3.4	2.54	480.3	728764	428705	347	2829	186.42	1159.05	2674	84.59	0.08	99.9	92.65	16.6	59.85	0.905091	86.1	844	74.54	84.36	505.24	235.61	62	232.04	1.95	18.13	11.44	0.93	378.09	31.43	3.11	75.95	1.23	46.19	14.91	19.34	86.93	176.91	895.89	196.45
Qinghai	2011	60.59	72.23	1670.44	113.5	0.463028	250.56	4.35	3.8	7.61	413.4	661823	261994	471	3144	151.81	967.47	2487	84.59	0.07	99.86	92.1	16.94	56.36	0.714769	82.4	732	84.99	88	360.05	181.53	34.06	134	0.59	13.28	7.73	0.26	333.98	7.55	6.32	59.23	3.56	45.37	17.98	14.02	43.07	155.08	811.73	163.45
Qinghai	2010	52.6	72.23	1350.43	115.3	0.447602	189.6	4.24	3.8	5.2	351	466197	322764	499	2349	110.22	743.4	2320	84.59	0.07	99.87	90.79	18.3	54.4	0.837838	78.7	602	76.4	73.8	278.3	92.9	20.2	146.4	2.5	7.4	7.3	1.2	175.4	2.5	4.9	53.1	1.6	22	7.7	10.4	32.8	134.92	613.65	130.98
Ningxia	2018	67.97	6.64	3705.18	107	0.588663	536.5	5.39	3.9		935.8	2733663	1042901	762	18477	436.52	1419.06	1371	235.56	0.24	98.4	93.85	13.35	152.5	0.893093	131.9	9860
Ningxia	2017	71.14	6.64	3443.56	107.8	0.579179	508.16	5.07	3.9	4.59	930.4	3651071	1388446	738	30420	417.59	1372.78	1388	235.59	0.23	95.66	91.71	15.26	144.97	0.911055	123.5	8575	260.67	149.03	815.81	392.53	15.52	330.08	72.57	42.04	16.6	2.95	816.43	27.49	28.36	467.18	7.6	68.1	86.41	55.73	73.26	266.27	1096.3	484.36
Ningxia	2016	70.69	6.64	3168.59	108.1	0.562963	468.3	5.1	3.9	4.12	850.1	2486748	765741	651	8707	387.66	1254.54	1343	160.78	0.22	94.75	90.69	13.47	131.47	0.884002	117.5	6149	196.75	47.44	946.28	635.92	0.56	367.67	66.52	47.29	20.52	0.97	874.25	22.69	17.22	348.27	20.17	56.92	45.65	45.25	33.92	256.27	1054.34	434.2
Ningxia	2015	73.12	6.64	2911.77	108	0.552395	448.25	4.94	4	0.29	789.6	2963107	776148	584	8972	373.4	1138.49	1336	161.42	0.21	96.4	87.26	13.97	111.12	0.952374	114.8	4394	166.45	107.68	824.75	696.24	14.08	261.71	51.41	32.97	16.02	5.93	880.07	23.26	10.71	269.68	7.04	53.03	28.88	20.72	34.82	252.4	979.72	399.98
Ningxia	2014	73.25	6.64	2752.1	108	0.536254	424.31	5	4	2.85	737.2	4302851	1132360	538	5164	339.86	1000.45	1295	146.8	0.21	97.26	89.23	13.17	107.23	1.00918	116.1	3532	128.69	167.39	789.67	440.26	15.45	217.18	30.85	53.08	14.77	2.88	907.8	19.62	7.02	260.07	6.19	28.98	28.53	22.5	32.87	229.51	973.53	368.37
Ningxia	2013	72.18	6.64	2577.57	109.8	0.519878	389.87	4.69	4.1	2.93	668.5	2552158	665528	488	3537	308.34	922.48	1253	145.13	0.2	96.51	89.08	13.19	101.83	0.927452	108.6	3230	88.93	171.72	789.52	245.98	20.06	154.18	12.37	51.16	19.88	1.73	789.22	12.47	5.9	179.09	13.17	28.9	16.86	16.29	33.72	222.28	933.12	327.11
Ningxia	2012	67.42	6.64	2341.29	111.5	0.506955	349.76	4.61	4.2	5.06	590.5	1641117	575588	476	3098	263.96	864.36	1251	144.3	0.19	92.3	79.67	12.46	91.36	0.949919	106.6	1985	71.81	151.47	628.1	226.3	31.31	113.28	11.47	53.55	13.17	0.69	597.17	8.03	0.99	108.29	9.97	29.15	11.09	8.03	23.02	199.4	878.63	280.74
Ningxia	2011	60.85	6.64	2102.21	112.1	0.499218	266.4	5.22	4.4	8.86	515.5	1599430	686316	579	4399	219.98	705.91	1147	131.8	0.18	95.45	88.38	11.24	84.98	0.599849	100.2	1079	47.76	124.77	423.2	241.64	28.15	105.52	16.3	41.57	11.1	2.65	416.55	0.75	1.26	96.81	1.49	27.13	11.58	11.06	35.45	184.14	816.79	239.36
Ningxia	2010	59.3	6.64	1689.65	113.5	0.478673	225.9	4.76	4.4	4.1	418.5	1170002	789987	529	3964	153.55	557.53	1093	136.36	0.19	98.23	88.01	10.63	77.3	0.576151	94.1	739	41.2	117	361.6	236	9.6	120.9	15.5	24.3	5.7	0.3	333.2	3.2	1.4	85.2	1.3	33	14.5	10.9	29.5	159.29	643.05	184.86
Xinjiang	2018	305.23	166	12199.1	106.1	0.509047	2383.64	9.55	2.4		3187	16412297	3587449	1659	21151	1531.42	5012.45	2525	585.44	1.06	97.66	98.01	14.44	484.31	0.883365	579.4	14647
Xinjiang	2017	335.01	166	10882	107.6	0.493661	2345.87	9.99	2.6	21.68	3044.6	17633335	2935195	1679	13323	1466.52	4637.24	2436	738.87	0.79	98.75	98.32	14.58	442.08	0.900449	534.6	14260	638.94	545.06	1691.36	958.64	42.69	1978.5	154.17	181	97.44	26.64	1895.39	181.09	68.28	2222.69	46.52	413.89	164.5	164.09	618.25	1640.33	3254.18	1159.51
Xinjiang	2016	320.48	166	9649.7	107.6	0.483319	2178.46	9.66	2.5	4.04	2825.9	15582165	2055579	1474	9666	1298.95	4138.25	2456	590.8	0.78	98.86	97.89	15.24	428.47	0.887792	517.7	14105	552.02	579.27	1856.31	1302.88	141.26	836.14	136.24	161.3	50.55	9.23	2163.42	148.33	58.84	1539.82	26.55	202.4	92.63	104.39	325.95	1691.8	2677.63	1049.93
Xinjiang	2015	317.25	166	9324.8	108.8	0.472458	2091.56	10.28	2.9	4.14	2606	17496082	2173315	1384	8518	1330.9	3804.87	2557	574.26	0.74	98.81	97.63	16.08	344.66	0.807869	505.9	12250	415.13	888.72	1970.14	2091.48	118.65	1017.36	125.61	183.69	84.38	11.94	2151.75	104.73	30.09	1068.24	22.61	161.21	87.49	80.33	199.49	1598.7	2740.71	959.03
Xinjiang	2014	316.65	166	9273.46	110	0.460836	1865.05	11.21	3.2	3.13	2436.5	23480763	4191552	1325	7586	1282.34	3317.79	4280	524.7	0.68	98.15	96.87	15.54	341.63	0.810017	498	10210	295.35	1024.04	2017.81	1481.76	89.9	753.53	100.56	152.26	51.64	2.03	2129.39	31.74	12.97	894.53	9.69	129.87	54.29	69.92	146.45	1574.6	3179.6	867.54
Xinjiang	2013	309.51	166	8443.84	111	0.444788	1674.73	11.9	3.4	3.71	2179.5	22267735	5293656	1302	6453	1128.49	3067.12	4361	493.29	0.65	98.08	96.37	14.35	332.54	0.789563	488	8224	271.48	899.87	1693.49	1225.08	69.46	551.6	50.92	141.07	68.61	2.85	1854.03	33.48	8.49	523.32	14.49	96.34	50.92	60.17	116.64	1468.3	2925.74	750.33
Xinjiang	2012	288.77	166	7505.31	112	0.439767	1388.14	11.85	3.4	9.07	1916.1	19345647	5824412	1311	6655	908.97	2720.07	4312	425.79	0.58	99.13	96.6	13.91	319.77	0.798549	469.1	7044	275.63	747.89	1581.48	773.74	94.1	437.22	43.85	83.69	37.99	2.97	1413.79	19.43	17.87	329.68	9.54	84.22	36.25	33.02	136.42	1320.57	2850.06	631.5
Xinjiang	2011	279.38	166	6610.05	112	0.435491	1124.58	11.12	3.2	13.69	1662.4	16825724	5993948	1247	5602	720.43	2284.49	4563	385.14	0.55	99.17	96.19	13.46	299.59	0.773055	446.6	4736	219.16	653.11	1148.4	569.49	81.27	387.8	47.61	45.59	20.83	4.7	988.01	16.89	17.56	195.59	4.22	56.96	31.89	15.91	127.15	1139.03	2700.2	525.7
Xinjiang	2010	255	166	5437.47	110.6	0.430206	850.8	10.99	3.2	12	1386.1	12968652	4161458	1751	5229	500.58	1698.91	4977	373.11	0.52	99.17	95.8	11.66	274.5	0.736696	417.7	3560	211.4	610.5	620.2	395.1	34.8	415.6	42	28.4	13.9	7.2	631.6	11.4	17.2	195.8	3.8	56.8	31.4	17.2	78.9	1078.63	2161.39	430.76
[truncated: 80 more columns]
